# Supplementary material for: Physio-Biochemical and Transcriptomic Features of Arbuscular Mycorrhizal Fungi Relieving Cadmium Stress in Wheat
Source: Antioxidants (Basel). 2022 Dec 1;11(12):2390. doi: 10.3390/antiox11122390 (PMC9774571; doi:10.3390/antiox11122390)
Supplement: Supplementary file 1 [file antioxidants-11-02390-s001.zip]

Archive with 3 entries (2 files):
- Supplementary data/
- Supplementary data/Supplementary materials S1.pdf
- Supplementary data/Supplementary materials S2.xlsx
