# Supplementary material for: Physio-Biochemical and Transcriptomic Features of Arbuscular Mycorrhizal Fungi Relieving Cadmium Stress in Wheat
Source: Antioxidants (Basel). 2022 Dec 1;11(12):2390. doi: 10.3390/antiox11122390 (PMC9774571; doi:10.3390/antiox11122390)
Supplement: Supplementary file 1 [file antioxidants-11-02390-s001.zip › Supplementary data/Supplementary materials S2.xlsx]

## Sheet: DEGs in GM vs CK
Geneid	logFC(GM vs CK)	PValue	GO(GO_term,class,description)
TraesCS1A02G000100	-1.25475	0.0300286	-
TraesCS1A02G000300	-1.76844	0.0183155	-
TraesCS1A02G024600	2.00119	0.00544849	-
TraesCS1A02G026200	-1.75154	7.59449e-05	GO:0043531,molecular_function,ADP binding
TraesCS1A02G028700	-4.15517	0.0439748	GO:0043531,molecular_function,ADP binding
TraesCS1A02G028900	-4.38985	0.02879	GO:0043531,molecular_function,ADP binding
TraesCS1A02G033200	-1.64903	0.000964333	GO:0016757,molecular_function,transferase activity, transferring glycosyl groups;GO:0016021,cellular_component,integral component of membrane;GO:0016020,cellular_component,membrane
TraesCS1A02G035100	-1.09258	0.0363419	GO:0030276,molecular_function,clathrin binding;GO:0048268,biological_process,clathrin coat assembly;GO:0005545,molecular_function,1-phosphatidylinositol binding;GO:0005543,molecular_function,phospholipid binding;GO:0030136,cellular_component,clathrin-coated vesicle
TraesCS1A02G056900	1.38032	0.00443088	-
TraesCS1A02G057900	1.03467	0.035979	-
TraesCS1A02G058400	1.09229	0.00105052	GO:0003677,molecular_function,DNA binding;GO:0003700,molecular_function,DNA binding transcription factor activity;GO:0005634,cellular_component,nucleus;GO:0006355,biological_process,regulation of transcription, DNA-templated;GO:0006351,biological_process,transcription, DNA-templated;GO:0007275,biological_process,multicellular organism development
TraesCS1A02G069500	-1.38774	0.00472423	-
TraesCS1A02G070400	-1.33301	0.00295585	GO:0003677,molecular_function,DNA binding;GO:0043565,molecular_function,sequence-specific DNA binding;GO:0003700,molecular_function,DNA binding transcription factor activity;GO:0006355,biological_process,regulation of transcription, DNA-templated;GO:0006351,biological_process,transcription, DNA-templated;GO:0005634,cellular_component,nucleus
TraesCS1A02G076100	-2.15728	0.0175573	GO:0030234,molecular_function,enzyme regulator activity;GO:0009536,cellular_component,plastid;GO:0006808,biological_process,regulation of nitrogen utilization;GO:0006355,biological_process,regulation of transcription, DNA-templated;GO:0050790,biological_process,regulation of catalytic activity;GO:0006351,biological_process,transcription, DNA-templated;GO:0009507,cellular_component,chloroplast
TraesCS1A02G079700	-1.0503	0.00705794	GO:0006468,biological_process,protein phosphorylation;GO:0004674,molecular_function,protein serine/threonine kinase activity;GO:0000166,molecular_function,nucleotide binding;GO:0005524,molecular_function,ATP binding;GO:0004672,molecular_function,protein kinase activity
TraesCS1A02G089600	-1.12778	0.00299904	GO:0055114,biological_process,oxidation-reduction process;GO:0016491,molecular_function,oxidoreductase activity;GO:0046872,molecular_function,metal ion binding
TraesCS1A02G095500	-1.09763	0.000335314	GO:0006470,biological_process,protein dephosphorylation;GO:0016787,molecular_function,hydrolase activity;GO:0046872,molecular_function,metal ion binding;GO:0004721,molecular_function,phosphoprotein phosphatase activity
TraesCS1A02G116700	-1.11824	0.0169434	-
TraesCS1A02G119600	1.23206	0.00399974	-
TraesCS1A02G122800	-2.23659	0.0283082	GO:0005975,biological_process,carbohydrate metabolic process;GO:0016301,molecular_function,kinase activity;GO:0006096,biological_process,glycolytic process;GO:0001678,biological_process,cellular glucose homeostasis;GO:0005623,cellular_component,cell;GO:0016740,molecular_function,transferase activity;GO:0005524,molecular_function,ATP binding;GO:0016773,molecular_function,phosphotransferase activit…
TraesCS1A02G149300	1.38206	0.00847417	GO:0030244,biological_process,cellulose biosynthetic process;GO:0016757,molecular_function,transferase activity, transferring glycosyl groups;GO:0016760,molecular_function,cellulose synthase (UDP-forming) activity;GO:0009834,biological_process,plant-type secondary cell wall biogenesis;GO:0071555,biological_process,cell wall organization;GO:0016740,molecular_function,transferase activity;GO:004687…
TraesCS1A02G150100	-1.09105	0.0340113	GO:0016021,cellular_component,integral component of membrane;GO:0016020,cellular_component,membrane
TraesCS1A02G150400	-1.13895	0.0007909	GO:0055085,biological_process,transmembrane transport;GO:0022857,molecular_function,transmembrane transporter activity;GO:0016021,cellular_component,integral component of membrane;GO:0016020,cellular_component,membrane
TraesCS1A02G156100	-1.8342	0.023717	GO:0016787,molecular_function,hydrolase activity;GO:0009691,biological_process,cytokinin biosynthetic process
TraesCS1A02G159200	-1.66466	0.0013079	GO:0022900,biological_process,electron transport chain;GO:0035556,biological_process,intracellular signal transduction;GO:0045454,biological_process,cell redox homeostasis;GO:0005623,cellular_component,cell;GO:0009055,molecular_function,electron transfer activity;GO:0015035,molecular_function,protein disulfide oxidoreductase activity;GO:0005622,cellular_component,intracellular;GO:0055114,biologic…
TraesCS1A02G166600	-2.67726	0.0084985	-
TraesCS1A02G177800	1.24888	0.00701488	GO:0016705,molecular_function,oxidoreductase activity, acting on paired donors, with incorporation or reduction of molecular oxygen;GO:0046872,molecular_function,metal ion binding;GO:0004497,molecular_function,monooxygenase activity;GO:0016491,molecular_function,oxidoreductase activity;GO:0005506,molecular_function,iron ion binding;GO:0055114,biological_process,oxidation-reduction process;GO:0020…
TraesCS1A02G180000	1.0995	0.0479452	GO:0043086,biological_process,negative regulation of catalytic activity;GO:0004857,molecular_function,enzyme inhibitor activity
TraesCS1A02G186800	-1.35151	0.00539381	-
TraesCS1A02G188700	-1.19309	0.00182129	-
TraesCS1A02G188900	-1.2321	0.0137992	GO:0006508,biological_process,proteolysis;GO:0016787,molecular_function,hydrolase activity;GO:0004252,molecular_function,serine-type endopeptidase activity;GO:0016021,cellular_component,integral component of membrane;GO:0016020,cellular_component,membrane;GO:0008233,molecular_function,peptidase activity
TraesCS1A02G190000	1.19254	0.00328314	GO:0005525,molecular_function,GTP binding
TraesCS1A02G189900	1.39441	0.000673302	GO:0015743,biological_process,malate transport;GO:0016021,cellular_component,integral component of membrane;GO:0016020,cellular_component,membrane
TraesCS1A02G195700	-1.84902	0.00100726	GO:0000792,cellular_component,heterochromatin;GO:0048439,biological_process,flower morphogenesis;GO:0005634,cellular_component,nucleus;GO:0032454,molecular_function,histone demethylase activity (H3-K9 specific);GO:0045815,biological_process,positive regulation of gene expression, epigenetic;GO:0033169,biological_process,histone H3-K9 demethylation
TraesCS1A02G211000	1.35508	0.0148521	GO:0022857,molecular_function,transmembrane transporter activity;GO:0055085,biological_process,transmembrane transport;GO:0006857,biological_process,oligopeptide transport;GO:0016020,cellular_component,membrane;GO:0005215,molecular_function,transporter activity;GO:0016021,cellular_component,integral component of membrane
TraesCS1A02G211500	-2.21201	0.00392505	GO:0016021,cellular_component,integral component of membrane;GO:0016020,cellular_component,membrane
TraesCS1A02G221400	-1.21647	0.00575918	GO:0006508,biological_process,proteolysis;GO:0016787,molecular_function,hydrolase activity;GO:0008237,molecular_function,metallopeptidase activity;GO:0031012,cellular_component,extracellular matrix;GO:0046872,molecular_function,metal ion binding;GO:0016021,cellular_component,integral component of membrane;GO:0004222,molecular_function,metalloendopeptidase activity;GO:0016020,cellular_component,me…
TraesCS1A02G221700	-1.15972	0.0050107	GO:0016021,cellular_component,integral component of membrane;GO:0016020,cellular_component,membrane
TraesCS1A02G230300	1.05152	0.0272538	GO:0007165,biological_process,signal transduction
TraesCS1A02G257300	-1.07635	0.000170361	GO:0016757,molecular_function,transferase activity, transferring glycosyl groups;GO:0016021,cellular_component,integral component of membrane;GO:0016020,cellular_component,membrane
TraesCS1A02G261900	-3.53242	6.5078e-06	GO:0005694,cellular_component,chromosome;GO:0000786,cellular_component,nucleosome;GO:0003677,molecular_function,DNA binding;GO:0005634,cellular_component,nucleus;GO:0046982,molecular_function,protein heterodimerization activity
TraesCS1A02G265900	-1.77336	0.00483834	GO:0010951,biological_process,negative regulation of endopeptidase activity;GO:0004867,molecular_function,serine-type endopeptidase inhibitor activity;GO:0005576,cellular_component,extracellular region
TraesCS1A02G267600	1.94328	0.0206483	GO:0006457,biological_process,protein folding;GO:0051082,molecular_function,unfolded protein binding
TraesCS1A02G267700	-1.04815	0.0494157	GO:0016798,molecular_function,hydrolase activity, acting on glycosyl bonds;GO:0005975,biological_process,carbohydrate metabolic process;GO:0016787,molecular_function,hydrolase activity;GO:0004565,molecular_function,beta-galactosidase activity;GO:0004553,molecular_function,hydrolase activity, hydrolyzing O-glycosyl compounds;GO:0030246,molecular_function,carbohydrate binding;GO:0008152,biological_…
TraesCS1A02G270900	-1.12005	0.0116956	GO:0016021,cellular_component,integral component of membrane;GO:0016020,cellular_component,membrane
TraesCS1A02G271700	-1.44953	0.0197255	GO:0016021,cellular_component,integral component of membrane;GO:0016020,cellular_component,membrane
TraesCS1A02G275900	-1.81209	0.0192305	GO:0006355,biological_process,regulation of transcription, DNA-templated;GO:0003677,molecular_function,DNA binding;GO:0006351,biological_process,transcription, DNA-templated;GO:0005634,cellular_component,nucleus
TraesCS1A02G276800	-1.03643	0.0123349	GO:0003676,molecular_function,nucleic acid binding
TraesCS1A02G285000	1.29736	0.0003705	GO:0000166,molecular_function,nucleotide binding;GO:0005524,molecular_function,ATP binding
TraesCS1A02G289800	-1.20352	0.0220588	-
TraesCS1A02G289900	-1.75703	0.0132549	-
TraesCS1A02G290100	-1.35645	0.00315945	-
TraesCS1A02G290400	-2.08119	0.0225401	GO:0009055,molecular_function,electron transfer activity;GO:0022900,biological_process,electron transport chain;GO:0016021,cellular_component,integral component of membrane;GO:0016020,cellular_component,membrane
TraesCS1A02G295300	-1.12049	0.00303709	GO:0072488,biological_process,ammonium transmembrane transport;GO:0015696,biological_process,ammonium transport;GO:0008519,molecular_function,ammonium transmembrane transporter activity;GO:0016021,cellular_component,integral component of membrane;GO:0016020,cellular_component,membrane
TraesCS1A02G295700	-3.15046	0.000226872	-
TraesCS1A02G296300	-1.72144	0.000803365	GO:0016020,cellular_component,membrane;GO:0006468,biological_process,protein phosphorylation;GO:0004672,molecular_function,protein kinase activity;GO:0016021,cellular_component,integral component of membrane;GO:0005524,molecular_function,ATP binding
TraesCS1A02G297800	-1.2276	0.000984918	GO:0070062,cellular_component,extracellular exosome;GO:0006887,biological_process,exocytosis;GO:0005737,cellular_component,cytoplasm;GO:0002237,biological_process,response to molecule of bacterial origin;GO:0043621,molecular_function,protein self-association;GO:0000145,cellular_component,exocyst;GO:1902290,biological_process,positive regulation of defense response to oomycetes;GO:0005886,cellular…
TraesCS1A02G304900	-1.51167	0.0324118	GO:0016757,molecular_function,transferase activity, transferring glycosyl groups;GO:0006486,biological_process,protein glycosylation;GO:0016021,cellular_component,integral component of membrane;GO:0016020,cellular_component,membrane
TraesCS1A02G331500	1.45181	0.0220808	-
TraesCS1A02G331800	1.19943	0.0162481	GO:0016021,cellular_component,integral component of membrane;GO:0016020,cellular_component,membrane
TraesCS1A02G338200	-1.21222	0.00208155	GO:0003824,molecular_function,catalytic activity;GO:0005992,biological_process,trehalose biosynthetic process
TraesCS1A02G340300	-1.3703	0.0409818	GO:0030247,molecular_function,polysaccharide binding;GO:0005509,molecular_function,calcium ion binding;GO:0004672,molecular_function,protein kinase activity;GO:0016020,cellular_component,membrane;GO:0006468,biological_process,protein phosphorylation;GO:0005524,molecular_function,ATP binding;GO:0016021,cellular_component,integral component of membrane
TraesCS1A02G348800	-1.04833	0.0256666	GO:0016705,molecular_function,oxidoreductase activity, acting on paired donors, with incorporation or reduction of molecular oxygen;GO:0005506,molecular_function,iron ion binding;GO:0046872,molecular_function,metal ion binding;GO:0004497,molecular_function,monooxygenase activity;GO:0016491,molecular_function,oxidoreductase activity;GO:0016020,cellular_component,membrane;GO:0055114,biological_proc…
TraesCS1A02G351300	-1.7952	0.000990296	-
TraesCS1A02G360000	-2.22982	1.56257e-05	GO:0005694,cellular_component,chromosome;GO:0000786,cellular_component,nucleosome;GO:0003677,molecular_function,DNA binding;GO:0005634,cellular_component,nucleus;GO:0046982,molecular_function,protein heterodimerization activity
TraesCS1A02G360200	-2.24719	0.000340964	GO:0005694,cellular_component,chromosome;GO:0000786,cellular_component,nucleosome;GO:0003677,molecular_function,DNA binding;GO:0005634,cellular_component,nucleus;GO:0046982,molecular_function,protein heterodimerization activity
TraesCS1A02G361600	-1.97512	0.000259156	GO:0005694,cellular_component,chromosome;GO:0000786,cellular_component,nucleosome;GO:0003677,molecular_function,DNA binding;GO:0005634,cellular_component,nucleus;GO:0046982,molecular_function,protein heterodimerization activity
TraesCS1A02G361700	-2.32531	0.000296513	GO:0005694,cellular_component,chromosome;GO:0000786,cellular_component,nucleosome;GO:0003677,molecular_function,DNA binding;GO:0005634,cellular_component,nucleus;GO:0046982,molecular_function,protein heterodimerization activity
TraesCS1A02G361900	-2.22847	0.000312527	GO:0000786,cellular_component,nucleosome;GO:0003677,molecular_function,DNA binding;GO:0031492,molecular_function,nucleosomal DNA binding;GO:0005694,cellular_component,chromosome;GO:0005634,cellular_component,nucleus;GO:0046982,molecular_function,protein heterodimerization activity;GO:0006334,biological_process,nucleosome assembly
TraesCS1A02G365900	1.6707	0.0484867	GO:0003677,molecular_function,DNA binding
TraesCS1A02G372300	-1.06288	0.0308007	GO:0006355,biological_process,regulation of transcription, DNA-templated;GO:0003700,molecular_function,DNA binding transcription factor activity;GO:0003677,molecular_function,DNA binding;GO:0005634,cellular_component,nucleus;GO:0006351,biological_process,transcription, DNA-templated
TraesCS1A02G374200	1.12532	0.0358891	GO:0006869,biological_process,lipid transport
TraesCS1A02G375600	1.02645	0.00202782	GO:0003677,molecular_function,DNA binding;GO:0043565,molecular_function,sequence-specific DNA binding;GO:0003700,molecular_function,DNA binding transcription factor activity;GO:0006355,biological_process,regulation of transcription, DNA-templated;GO:0042802,molecular_function,identical protein binding;GO:0005634,cellular_component,nucleus
TraesCS1A02G379600	1.37824	0.0114809	GO:0055085,biological_process,transmembrane transport;GO:0016021,cellular_component,integral component of membrane;GO:0016020,cellular_component,membrane
TraesCS1A02G387600	-1.61866	0.00667336	GO:0006955,biological_process,immune response;GO:0008219,biological_process,cell death;GO:0010337,biological_process,regulation of salicylic acid metabolic process;GO:0009626,biological_process,plant-type hypersensitive response;GO:0052542,biological_process,defense response by callose deposition
TraesCS1A02G396800	2.79196	0.00456246	-
TraesCS1A02G411100	-2.79739	0.000109889	GO:0006355,biological_process,regulation of transcription, DNA-templated;GO:0003700,molecular_function,DNA binding transcription factor activity;GO:0003677,molecular_function,DNA binding;GO:0005634,cellular_component,nucleus;GO:0006351,biological_process,transcription, DNA-templated
TraesCS1A02G416100	-1.12318	0.00647418	GO:0005509,molecular_function,calcium ion binding
TraesCS1A02G422600	-1.09327	0.00646985	GO:0005524,molecular_function,ATP binding;GO:0006468,biological_process,protein phosphorylation;GO:0004672,molecular_function,protein kinase activity;GO:0016021,cellular_component,integral component of membrane;GO:0016020,cellular_component,membrane
TraesCS1A02G432100	1.43999	0.000984866	GO:0036459,molecular_function,thiol-dependent ubiquitinyl hydrolase activity;GO:0006511,biological_process,ubiquitin-dependent protein catabolic process;GO:0016579,biological_process,protein deubiquitination
TraesCS1A02G432400	5.30959	0.00100249	GO:0016301,molecular_function,kinase activity;GO:0016740,molecular_function,transferase activity;GO:0005524,molecular_function,ATP binding;GO:0004672,molecular_function,protein kinase activity;GO:0006468,biological_process,protein phosphorylation;GO:0000166,molecular_function,nucleotide binding;GO:0016310,biological_process,phosphorylation;GO:0004674,molecular_function,protein serine/threonine ki…
TraesCS1A02G444200	1.05521	0.000198357	GO:0005634,cellular_component,nucleus
TraesCS1A02G444300	1.20198	0.00773967	GO:0006183,biological_process,GTP biosynthetic process;GO:0016301,molecular_function,kinase activity;GO:0006165,biological_process,nucleoside diphosphate phosphorylation;GO:0016740,molecular_function,transferase activity;GO:0004550,molecular_function,nucleoside diphosphate kinase activity;GO:0005524,molecular_function,ATP binding;GO:0006228,biological_process,UTP biosynthetic process;GO:0006241,b…
TraesCS1B02G028900	1.16586	0.00790484	-
TraesCS1B02G031000	1.69422	4.56736e-05	-
TraesCS1B02G032700	-1.98484	0.0018655	GO:0043531,molecular_function,ADP binding
TraesCS1B02G038700	1.01882	0.000411533	GO:0022857,molecular_function,transmembrane transporter activity;GO:0055085,biological_process,transmembrane transport;GO:0006857,biological_process,oligopeptide transport;GO:0009611,biological_process,response to wounding;GO:0009753,biological_process,response to jasmonic acid;GO:0016020,cellular_component,membrane;GO:0005215,molecular_function,transporter activity;GO:0016021,cellular_component,…
TraesCS1B02G041400	-1.52827	0.0203213	GO:0016757,molecular_function,transferase activity, transferring glycosyl groups;GO:0016021,cellular_component,integral component of membrane;GO:0016020,cellular_component,membrane
TraesCS1B02G048900	-2.14561	0.00199909	GO:0005694,cellular_component,chromosome;GO:0000786,cellular_component,nucleosome;GO:0003677,molecular_function,DNA binding;GO:0005634,cellular_component,nucleus;GO:0046982,molecular_function,protein heterodimerization activity
TraesCS1B02G050600	1.37634	0.0438783	GO:0008374,molecular_function,O-acyltransferase activity;GO:0006629,biological_process,lipid metabolic process
TraesCS1B02G073900	-1.80828	0.0473594	GO:0030001,biological_process,metal ion transport;GO:0046872,molecular_function,metal ion binding
TraesCS1B02G074000	-1.80463	0.0475659	-
TraesCS1B02G091900	-1.35846	0.0158712	GO:0006468,biological_process,protein phosphorylation;GO:0016020,cellular_component,membrane;GO:0004672,molecular_function,protein kinase activity;GO:0016021,cellular_component,integral component of membrane;GO:0005524,molecular_function,ATP binding
TraesCS1B02G097200	1.26475	0.0226021	GO:0016740,molecular_function,transferase activity
TraesCS1B02G122800	-2.11098	0.0179746	GO:0009698,biological_process,phenylpropanoid metabolic process;GO:0045548,molecular_function,phenylalanine ammonia-lyase activity;GO:0006559,biological_process,L-phenylalanine catabolic process;GO:0003824,molecular_function,catalytic activity;GO:0005737,cellular_component,cytoplasm;GO:0009800,biological_process,cinnamic acid biosynthetic process;GO:0016841,molecular_function,ammonia-lyase activi…
TraesCS1B02G134200	1.03523	0.0354164	-
TraesCS1B02G139000	1.45869	0.0039565	-
TraesCS1B02G142000	-1.48441	0.0191842	GO:0005975,biological_process,carbohydrate metabolic process;GO:0016301,molecular_function,kinase activity;GO:0016310,biological_process,phosphorylation;GO:0004396,molecular_function,hexokinase activity;GO:0001678,biological_process,cellular glucose homeostasis;GO:0005623,cellular_component,cell;GO:0016740,molecular_function,transferase activity;GO:0016773,molecular_function,phosphotransferase ac…
TraesCS1B02G153000	1.15809	0.00961332	GO:0016021,cellular_component,integral component of membrane;GO:0016020,cellular_component,membrane
TraesCS1B02G157000	-1.0843	0.000503104	GO:0030001,biological_process,metal ion transport;GO:0046872,molecular_function,metal ion binding
TraesCS1B02G167200	2.13874	0.00927423	GO:0030244,biological_process,cellulose biosynthetic process;GO:0016757,molecular_function,transferase activity, transferring glycosyl groups;GO:0016760,molecular_function,cellulose synthase (UDP-forming) activity;GO:0009834,biological_process,plant-type secondary cell wall biogenesis;GO:0071555,biological_process,cell wall organization;GO:0016740,molecular_function,transferase activity;GO:004687…
TraesCS1B02G175600	-1.22253	0.00350635	GO:0022900,biological_process,electron transport chain;GO:0035556,biological_process,intracellular signal transduction;GO:0045454,biological_process,cell redox homeostasis;GO:0005623,cellular_component,cell;GO:0009055,molecular_function,electron transfer activity;GO:0015035,molecular_function,protein disulfide oxidoreductase activity;GO:0005622,cellular_component,intracellular;GO:0055114,biologic…
TraesCS1B02G183100	-1.76928	0.0437407	-
TraesCS1B02G187500	1.20829	0.0105315	-
TraesCS1B02G192200	2.27352	0.0107529	GO:0006355,biological_process,regulation of transcription, DNA-templated;GO:0003677,molecular_function,DNA binding;GO:0006351,biological_process,transcription, DNA-templated;GO:0005634,cellular_component,nucleus
TraesCS1B02G194100	-1.18849	0.00454044	-
TraesCS1B02G210400	-1.93197	0.000142213	GO:0000792,cellular_component,heterochromatin;GO:0048439,biological_process,flower morphogenesis;GO:0005634,cellular_component,nucleus;GO:0032454,molecular_function,histone demethylase activity (H3-K9 specific);GO:0045815,biological_process,positive regulation of gene expression, epigenetic;GO:0033169,biological_process,histone H3-K9 demethylation
TraesCS1B02G213400	-1.07228	0.0395015	-
TraesCS1B02G216000	-1.08722	0.00286378	GO:0016021,cellular_component,integral component of membrane;GO:0016020,cellular_component,membrane
TraesCS1B02G225200	1.97841	0.0106721	-
TraesCS1B02G225300	-1.82866	0.00194469	GO:0016021,cellular_component,integral component of membrane;GO:0016020,cellular_component,membrane
TraesCS1B02G232500	1.0219	0.0021237	-
TraesCS1B02G234700	-1.30723	0.0164258	GO:0006508,biological_process,proteolysis;GO:0016787,molecular_function,hydrolase activity;GO:0008237,molecular_function,metallopeptidase activity;GO:0031012,cellular_component,extracellular matrix;GO:0046872,molecular_function,metal ion binding;GO:0004222,molecular_function,metalloendopeptidase activity;GO:0008233,molecular_function,peptidase activity;GO:0008270,molecular_function,zinc ion bindi…
TraesCS1B02G276700	-1.13394	0.00682926	GO:0010951,biological_process,negative regulation of endopeptidase activity;GO:0004867,molecular_function,serine-type endopeptidase inhibitor activity;GO:0005576,cellular_component,extracellular region
TraesCS1B02G276900	-1.22028	0.00183187	GO:0010951,biological_process,negative regulation of endopeptidase activity;GO:0004867,molecular_function,serine-type endopeptidase inhibitor activity;GO:0005576,cellular_component,extracellular region
TraesCS1B02G277500	1.06633	0.0133357	GO:0016757,molecular_function,transferase activity, transferring glycosyl groups;GO:0016740,molecular_function,transferase activity;GO:0016021,cellular_component,integral component of membrane;GO:0016020,cellular_component,membrane
TraesCS1B02G281200	-1.81252	0.0112111	GO:0016021,cellular_component,integral component of membrane;GO:0016020,cellular_component,membrane
TraesCS1B02G294300	1.62317	0.00858969	GO:0000166,molecular_function,nucleotide binding;GO:0005524,molecular_function,ATP binding
TraesCS1B02G299200	-1.4101	0.0300127	-
TraesCS1B02G299300	-1.44814	0.0134308	-
TraesCS1B02G299500	-1.28681	0.0195232	-
TraesCS1B02G299600	-1.2646	0.0211568	-
TraesCS1B02G305200	-1.57001	0.00183765	GO:0005524,molecular_function,ATP binding;GO:0006468,biological_process,protein phosphorylation;GO:0004672,molecular_function,protein kinase activity;GO:0016021,cellular_component,integral component of membrane;GO:0016020,cellular_component,membrane
TraesCS1B02G308200	-1.93721	0.0109553	GO:0003677,molecular_function,DNA binding;GO:0043565,molecular_function,sequence-specific DNA binding;GO:0003700,molecular_function,DNA binding transcription factor activity;GO:0006355,biological_process,regulation of transcription, DNA-templated;GO:0006351,biological_process,transcription, DNA-templated;GO:0005634,cellular_component,nucleus
TraesCS1B02G309400	1.39332	0.0117463	GO:0016301,molecular_function,kinase activity;GO:0016021,cellular_component,integral component of membrane;GO:0016740,molecular_function,transferase activity;GO:0016310,biological_process,phosphorylation;GO:0004672,molecular_function,protein kinase activity;GO:0016020,cellular_component,membrane;GO:0006468,biological_process,protein phosphorylation;GO:0000166,molecular_function,nucleotide binding…
TraesCS1B02G310300	1.3267	0.00372211	GO:0005618,cellular_component,cell wall;GO:0009664,biological_process,plant-type cell wall organization;GO:0005576,cellular_component,extracellular region;GO:0016020,cellular_component,membrane
TraesCS1B02G314700	-1.24426	0.00413978	GO:0016301,molecular_function,kinase activity;GO:0016740,molecular_function,transferase activity;GO:0016310,biological_process,phosphorylation;GO:0004672,molecular_function,protein kinase activity;GO:0016020,cellular_component,membrane;GO:0006468,biological_process,protein phosphorylation;GO:0000166,molecular_function,nucleotide binding;GO:0005524,molecular_function,ATP binding;GO:0016021,cellula…
TraesCS1B02G323000	-1.05926	0.0453102	GO:0016301,molecular_function,kinase activity;GO:0016740,molecular_function,transferase activity;GO:0016310,biological_process,phosphorylation;GO:0048544,biological_process,recognition of pollen;GO:0004674,molecular_function,protein serine/threonine kinase activity;GO:0016020,cellular_component,membrane;GO:0006468,biological_process,protein phosphorylation;GO:0000166,molecular_function,nucleotide…
TraesCS1B02G323100	-1.01314	0.000157019	GO:0016301,molecular_function,kinase activity;GO:0016740,molecular_function,transferase activity;GO:0005524,molecular_function,ATP binding;GO:0048544,biological_process,recognition of pollen;GO:0004674,molecular_function,protein serine/threonine kinase activity;GO:0016020,cellular_component,membrane;GO:0006468,biological_process,protein phosphorylation;GO:0000166,molecular_function,nucleotide bin…
TraesCS1B02G325800	-1.36462	0.0493816	-
TraesCS1B02G339800	1.52272	0.01113	GO:0043531,molecular_function,ADP binding
TraesCS1B02G350600	-1.26228	0.00154894	GO:0003824,molecular_function,catalytic activity;GO:0005992,biological_process,trehalose biosynthetic process
TraesCS1B02G351000	-4.57887	0.00411402	GO:0004112,molecular_function,cyclic-nucleotide phosphodiesterase activity
TraesCS1B02G353500	-2.0937	0.0432478	GO:0004045,molecular_function,aminoacyl-tRNA hydrolase activity
TraesCS1B02G368300	-1.29105	0.0214833	GO:0005975,biological_process,carbohydrate metabolic process
TraesCS1B02G371600	-1.15397	0.00312132	-
TraesCS1B02G374900	-1.00569	0.0240792	GO:0003677,molecular_function,DNA binding;GO:0043565,molecular_function,sequence-specific DNA binding;GO:0003700,molecular_function,DNA binding transcription factor activity;GO:0006355,biological_process,regulation of transcription, DNA-templated;GO:0006351,biological_process,transcription, DNA-templated;GO:0005634,cellular_component,nucleus
TraesCS1B02G376500	-2.63876	1.09178e-05	GO:0005694,cellular_component,chromosome;GO:0000786,cellular_component,nucleosome;GO:0003677,molecular_function,DNA binding;GO:0005634,cellular_component,nucleus;GO:0046982,molecular_function,protein heterodimerization activity
TraesCS1B02G376700	-2.02716	0.000171643	GO:0005694,cellular_component,chromosome;GO:0000786,cellular_component,nucleosome;GO:0003677,molecular_function,DNA binding;GO:0005634,cellular_component,nucleus;GO:0046982,molecular_function,protein heterodimerization activity
TraesCS1B02G378400	-2.21676	0.000684126	GO:0005694,cellular_component,chromosome;GO:0000786,cellular_component,nucleosome;GO:0003677,molecular_function,DNA binding;GO:0005634,cellular_component,nucleus;GO:0046982,molecular_function,protein heterodimerization activity
TraesCS1B02G378600	-2.69828	0.00176527	GO:0005694,cellular_component,chromosome;GO:0000786,cellular_component,nucleosome;GO:0003677,molecular_function,DNA binding;GO:0005634,cellular_component,nucleus;GO:0046982,molecular_function,protein heterodimerization activity
TraesCS1B02G378700	-1.74046	0.00175719	GO:0005694,cellular_component,chromosome;GO:0000786,cellular_component,nucleosome;GO:0003677,molecular_function,DNA binding;GO:0005634,cellular_component,nucleus;GO:0046982,molecular_function,protein heterodimerization activity
TraesCS1B02G382100	-1.33944	0.00194711	-
TraesCS1B02G394400	1.73915	0.0220487	GO:0006869,biological_process,lipid transport
TraesCS1B02G396000	1.00885	0.000688045	GO:0003677,molecular_function,DNA binding;GO:0043565,molecular_function,sequence-specific DNA binding;GO:0003700,molecular_function,DNA binding transcription factor activity;GO:0006355,biological_process,regulation of transcription, DNA-templated;GO:0042802,molecular_function,identical protein binding;GO:0005634,cellular_component,nucleus
TraesCS1B02G401600	1.14095	0.00113555	GO:0055085,biological_process,transmembrane transport;GO:0016021,cellular_component,integral component of membrane;GO:0016020,cellular_component,membrane
TraesCS1B02G403900	-1.07623	0.0387342	-
TraesCS1B02G409600	-2.52414	0.00298495	-
TraesCS1B02G409700	-3.80048	0.0418115	-
TraesCS1B02G411700	-1.36099	0.0276443	GO:0005525,molecular_function,GTP binding;GO:0003924,molecular_function,GTPase activity;GO:0000166,molecular_function,nucleotide binding
TraesCS1B02G415100	-1.89301	0.00202289	GO:0006955,biological_process,immune response;GO:0008219,biological_process,cell death;GO:0010337,biological_process,regulation of salicylic acid metabolic process;GO:0009626,biological_process,plant-type hypersensitive response;GO:0052542,biological_process,defense response by callose deposition
TraesCS1B02G416700	1.50874	0.0131298	GO:0006508,biological_process,proteolysis;GO:0004185,molecular_function,serine-type carboxypeptidase activity
TraesCS1B02G417600	-6.70461	0.0112048	-
TraesCS1B02G424500	1.0579	0.00513676	GO:0016798,molecular_function,hydrolase activity, acting on glycosyl bonds;GO:0005975,biological_process,carbohydrate metabolic process;GO:0004553,molecular_function,hydrolase activity, hydrolyzing O-glycosyl compounds;GO:0016787,molecular_function,hydrolase activity;GO:0042546,biological_process,cell wall biogenesis;GO:0071555,biological_process,cell wall organization;GO:0016740,molecular_functi…
TraesCS1B02G425000	2.31097	0.00300067	-
TraesCS1B02G434100	1.54156	0.00457462	GO:0008236,molecular_function,serine-type peptidase activity;GO:0006508,biological_process,proteolysis;GO:0016787,molecular_function,hydrolase activity;GO:0004252,molecular_function,serine-type endopeptidase activity;GO:0008233,molecular_function,peptidase activity
TraesCS1B02G440300	-1.38043	0.0149797	GO:0003677,molecular_function,DNA binding;GO:0043565,molecular_function,sequence-specific DNA binding;GO:0003700,molecular_function,DNA binding transcription factor activity;GO:0006355,biological_process,regulation of transcription, DNA-templated;GO:0006351,biological_process,transcription, DNA-templated;GO:0005634,cellular_component,nucleus
TraesCS1B02G441300	-2.44384	7.38234e-05	GO:0006355,biological_process,regulation of transcription, DNA-templated;GO:0003700,molecular_function,DNA binding transcription factor activity;GO:0003677,molecular_function,DNA binding;GO:0005634,cellular_component,nucleus;GO:0006351,biological_process,transcription, DNA-templated
TraesCS1B02G446400	-1.04926	0.0168311	GO:0005509,molecular_function,calcium ion binding
TraesCS1B02G451600	-1.03764	0.000818734	GO:0006468,biological_process,protein phosphorylation;GO:0000166,molecular_function,nucleotide binding;GO:0004672,molecular_function,protein kinase activity;GO:0004674,molecular_function,protein serine/threonine kinase activity;GO:0005524,molecular_function,ATP binding
TraesCS1B02G455900	-1.00004	0.00444217	GO:0009269,biological_process,response to desiccation
TraesCS1B02G479200	1.22144	0.000367478	GO:0005634,cellular_component,nucleus
TraesCS1D02G004700	-1.35831	0.000520242	GO:0016787,molecular_function,hydrolase activity;GO:0045332,biological_process,phospholipid translocation;GO:0000287,molecular_function,magnesium ion binding;GO:0016020,cellular_component,membrane;GO:0015914,biological_process,phospholipid transport;GO:0004012,molecular_function,phospholipid-translocating ATPase activity;GO:0000166,molecular_function,nucleotide binding;GO:0005524,molecular_functi…
TraesCS1D02G013800	-1.34697	0.00652486	GO:0016301,molecular_function,kinase activity;GO:0016740,molecular_function,transferase activity;GO:0016310,biological_process,phosphorylation;GO:0048544,biological_process,recognition of pollen;GO:0004674,molecular_function,protein serine/threonine kinase activity;GO:0016020,cellular_component,membrane;GO:0006468,biological_process,protein phosphorylation;GO:0000166,molecular_function,nucleotide…
TraesCS1D02G024500	-1.27952	0.0086018	-
TraesCS1D02G034600	-1.88454	0.00354285	GO:0016757,molecular_function,transferase activity, transferring glycosyl groups;GO:0016021,cellular_component,integral component of membrane;GO:0016020,cellular_component,membrane
TraesCS1D02G045000	1.25724	0.0165341	GO:0016021,cellular_component,integral component of membrane;GO:0016020,cellular_component,membrane
TraesCS1D02G057500	-1.7688	0.0401271	GO:0030001,biological_process,metal ion transport;GO:0046872,molecular_function,metal ion binding
TraesCS1D02G057600	1.33843	0.0128221	-
TraesCS1D02G069300	1.17974	6.95516e-05	GO:0016021,cellular_component,integral component of membrane;GO:0016020,cellular_component,membrane
TraesCS1D02G072900	-1.33484	0.00392967	GO:0003677,molecular_function,DNA binding;GO:0043565,molecular_function,sequence-specific DNA binding;GO:0003700,molecular_function,DNA binding transcription factor activity;GO:0006355,biological_process,regulation of transcription, DNA-templated;GO:0006351,biological_process,transcription, DNA-templated;GO:0005634,cellular_component,nucleus
TraesCS1D02G081400	-1.24677	0.00276765	GO:0016301,molecular_function,kinase activity;GO:0016310,biological_process,phosphorylation;GO:0004674,molecular_function,protein serine/threonine kinase activity;GO:0006468,biological_process,protein phosphorylation;GO:0000166,molecular_function,nucleotide binding;GO:0005524,molecular_function,ATP binding;GO:0004672,molecular_function,protein kinase activity
TraesCS1D02G083900	-1.14316	0.00136975	GO:0016021,cellular_component,integral component of membrane;GO:0016020,cellular_component,membrane
TraesCS1D02G100900	-1.60289	0.0204036	GO:0006468,biological_process,protein phosphorylation;GO:0004672,molecular_function,protein kinase activity;GO:0005524,molecular_function,ATP binding
TraesCS1D02G103500	-1.78467	0.00424802	GO:0003824,molecular_function,catalytic activity;GO:0005737,cellular_component,cytoplasm;GO:0009698,biological_process,phenylpropanoid metabolic process;GO:0006559,biological_process,L-phenylalanine catabolic process;GO:0045548,molecular_function,phenylalanine ammonia-lyase activity;GO:0009800,biological_process,cinnamic acid biosynthetic process;GO:0016841,molecular_function,ammonia-lyase activi…
TraesCS1D02G104400	-1.08045	0.000731758	GO:0006470,biological_process,protein dephosphorylation;GO:0016787,molecular_function,hydrolase activity;GO:0046872,molecular_function,metal ion binding;GO:0004721,molecular_function,phosphoprotein phosphatase activity
TraesCS1D02G120500	1.11025	0.0147662	-
TraesCS1D02G123700	-1.17407	0.00614004	GO:0005975,biological_process,carbohydrate metabolic process;GO:0016301,molecular_function,kinase activity;GO:0006096,biological_process,glycolytic process;GO:0001678,biological_process,cellular glucose homeostasis;GO:0005623,cellular_component,cell;GO:0016740,molecular_function,transferase activity;GO:0005524,molecular_function,ATP binding;GO:0016773,molecular_function,phosphotransferase activit…
TraesCS1D02G138200	1.04531	0.0489567	GO:0016021,cellular_component,integral component of membrane;GO:0016020,cellular_component,membrane
TraesCS1D02G141400	1.0639	0.0125302	GO:0055085,biological_process,transmembrane transport;GO:0016021,cellular_component,integral component of membrane;GO:0016020,cellular_component,membrane
TraesCS1D02G146600	2.29163	0.0263679	GO:0030244,biological_process,cellulose biosynthetic process;GO:0016757,molecular_function,transferase activity, transferring glycosyl groups;GO:0016760,molecular_function,cellulose synthase (UDP-forming) activity;GO:0009834,biological_process,plant-type secondary cell wall biogenesis;GO:0071555,biological_process,cell wall organization;GO:0016740,molecular_function,transferase activity;GO:004687…
TraesCS1D02G147400	-1.47804	6.0709e-05	GO:0055085,biological_process,transmembrane transport;GO:0022857,molecular_function,transmembrane transporter activity;GO:0016021,cellular_component,integral component of membrane;GO:0016020,cellular_component,membrane
TraesCS1D02G194200	2.3601	0.000928025	GO:0006355,biological_process,regulation of transcription, DNA-templated;GO:0003677,molecular_function,DNA binding;GO:0005634,cellular_component,nucleus;GO:0006351,biological_process,transcription, DNA-templated
TraesCS1D02G199000	-1.79947	0.000848717	GO:0000792,cellular_component,heterochromatin;GO:0033169,biological_process,histone H3-K9 demethylation;GO:0005634,cellular_component,nucleus;GO:0032454,molecular_function,histone demethylase activity (H3-K9 specific);GO:0045815,biological_process,positive regulation of gene expression, epigenetic;GO:0048439,biological_process,flower morphogenesis
TraesCS1D02G202200	-1.11854	0.0295534	-
TraesCS1D02G206700	-1.09819	0.00333768	GO:0005576,cellular_component,extracellular region
TraesCS1D02G214700	-1.24695	0.00784463	GO:0016021,cellular_component,integral component of membrane;GO:0016020,cellular_component,membrane
TraesCS1D02G223000	-1.03167	0.0304344	GO:0006508,biological_process,proteolysis;GO:0016787,molecular_function,hydrolase activity;GO:0008237,molecular_function,metallopeptidase activity;GO:0031012,cellular_component,extracellular matrix;GO:0046872,molecular_function,metal ion binding;GO:0004222,molecular_function,metalloendopeptidase activity;GO:0008270,molecular_function,zinc ion binding;GO:0008233,molecular_function,peptidase activi…
TraesCS1D02G232200	1.18027	0.00950791	-
TraesCS1D02G251700	-1.39501	0.00324512	GO:0004190,molecular_function,aspartic-type endopeptidase activity;GO:0006508,biological_process,proteolysis
TraesCS1D02G256600	-1.06498	0.00196907	GO:0016757,molecular_function,transferase activity, transferring glycosyl groups;GO:0016021,cellular_component,integral component of membrane;GO:0016020,cellular_component,membrane
TraesCS1D02G261900	-2.02102	0.004649	GO:0005694,cellular_component,chromosome;GO:0000786,cellular_component,nucleosome;GO:0003677,molecular_function,DNA binding;GO:0005634,cellular_component,nucleus;GO:0046982,molecular_function,protein heterodimerization activity
TraesCS1D02G263800	-1.08885	0.0228463	GO:0006355,biological_process,regulation of transcription, DNA-templated;GO:0003677,molecular_function,DNA binding;GO:0005634,cellular_component,nucleus;GO:0006351,biological_process,transcription, DNA-templated
TraesCS1D02G271100	-1.42085	0.0234621	GO:0016021,cellular_component,integral component of membrane;GO:0016020,cellular_component,membrane
TraesCS1D02G273800	-1.90011	0.000217572	GO:0005524,molecular_function,ATP binding;GO:0006468,biological_process,protein phosphorylation;GO:0004672,molecular_function,protein kinase activity;GO:0016021,cellular_component,integral component of membrane;GO:0016020,cellular_component,membrane
TraesCS1D02G285900	1.53499	0.0273558	-
TraesCS1D02G288600	-1.2401	0.0329808	-
TraesCS1D02G288700	-1.13467	0.0261789	-
TraesCS1D02G290200	-1.52416	0.00365421	-
TraesCS1D02G292000	1.5738	0.00871323	GO:0016021,cellular_component,integral component of membrane;GO:0016020,cellular_component,membrane
TraesCS1D02G292700	-1.97436	0.0149593	GO:0003677,molecular_function,DNA binding;GO:0043565,molecular_function,sequence-specific DNA binding;GO:0003700,molecular_function,DNA binding transcription factor activity;GO:0006355,biological_process,regulation of transcription, DNA-templated;GO:0006351,biological_process,transcription, DNA-templated;GO:0005634,cellular_component,nucleus
TraesCS1D02G293400	-1.20922	0.000519116	GO:0070062,cellular_component,extracellular exosome;GO:0006887,biological_process,exocytosis;GO:0005737,cellular_component,cytoplasm;GO:0002237,biological_process,response to molecule of bacterial origin;GO:0043621,molecular_function,protein self-association;GO:0000145,cellular_component,exocyst;GO:1902290,biological_process,positive regulation of defense response to oomycetes;GO:0005886,cellular…
TraesCS1D02G295800	-1.45755	0.000703377	GO:0006468,biological_process,protein phosphorylation;GO:0016020,cellular_component,membrane;GO:0005524,molecular_function,ATP binding;GO:0016021,cellular_component,integral component of membrane;GO:0004672,molecular_function,protein kinase activity
TraesCS1D02G296300	-1.7568	0.0166001	GO:0016021,cellular_component,integral component of membrane;GO:0016020,cellular_component,membrane
TraesCS1D02G296600	-1.01719	0.000730726	GO:0015696,biological_process,ammonium transport;GO:0072488,biological_process,ammonium transmembrane transport;GO:0008519,molecular_function,ammonium transmembrane transporter activity;GO:0016021,cellular_component,integral component of membrane;GO:0016020,cellular_component,membrane
TraesCS1D02G303700	-1.34364	0.00730372	GO:0016301,molecular_function,kinase activity;GO:0016740,molecular_function,transferase activity;GO:0016310,biological_process,phosphorylation;GO:0004674,molecular_function,protein serine/threonine kinase activity;GO:0016020,cellular_component,membrane;GO:0006468,biological_process,protein phosphorylation;GO:0000166,molecular_function,nucleotide binding;GO:0005524,molecular_function,ATP binding;G…
TraesCS1D02G325300	1.46133	0.00749781	-
TraesCS1D02G327100	1.19014	0.0390688	GO:0030246,molecular_function,carbohydrate binding
TraesCS1D02G340400	-1.38542	0.00181445	GO:0003824,molecular_function,catalytic activity;GO:0005992,biological_process,trehalose biosynthetic process
TraesCS1D02G341100	1.28028	9.86701e-05	GO:0005992,biological_process,trehalose biosynthetic process;GO:0003824,molecular_function,catalytic activity;GO:0009793,biological_process,embryo development ending in seed dormancy;GO:0051301,biological_process,cell division;GO:0010182,biological_process,sugar mediated signaling pathway;GO:0009832,biological_process,plant-type cell wall biogenesis;GO:0003825,molecular_function,alpha,alpha-treha…
TraesCS1D02G360000	-1.14779	0.00738708	-
TraesCS1D02G364200	-1.80952	0.00084515	GO:0005694,cellular_component,chromosome;GO:0000786,cellular_component,nucleosome;GO:0003677,molecular_function,DNA binding;GO:0005634,cellular_component,nucleus;GO:0046982,molecular_function,protein heterodimerization activity
TraesCS1D02G364600	-2.19222	0.00103499	GO:0005694,cellular_component,chromosome;GO:0000786,cellular_component,nucleosome;GO:0003677,molecular_function,DNA binding;GO:0005634,cellular_component,nucleus;GO:0046982,molecular_function,protein heterodimerization activity
TraesCS1D02G366400	-2.64644	4.31957e-05	GO:0005694,cellular_component,chromosome;GO:0000786,cellular_component,nucleosome;GO:0003677,molecular_function,DNA binding;GO:0005634,cellular_component,nucleus;GO:0046982,molecular_function,protein heterodimerization activity
TraesCS1D02G370100	-1.1027	0.00781897	-
TraesCS1D02G371400	1.57813	0.0241761	GO:0003677,molecular_function,DNA binding
TraesCS1D02G371700	1.84647	0.00263681	GO:0003677,molecular_function,DNA binding
TraesCS1D02G372700	-1.60762	0.0238391	GO:0006468,biological_process,protein phosphorylation;GO:0004672,molecular_function,protein kinase activity;GO:0005524,molecular_function,ATP binding
TraesCS1D02G380800	2.35795	0.0123399	GO:0006869,biological_process,lipid transport
TraesCS1D02G394500	-2.22391	0.0329758	GO:0008375,molecular_function,acetylglucosaminyltransferase activity;GO:0016020,cellular_component,membrane
TraesCS1D02G395600	-1.77358	0.00840661	GO:0006955,biological_process,immune response;GO:0008219,biological_process,cell death;GO:0009626,biological_process,plant-type hypersensitive response;GO:0010337,biological_process,regulation of salicylic acid metabolic process;GO:0052542,biological_process,defense response by callose deposition
TraesCS1D02G403300	-1.04242	0.00528407	GO:0016705,molecular_function,oxidoreductase activity, acting on paired donors, with incorporation or reduction of molecular oxygen;GO:0016020,cellular_component,membrane;GO:0046872,molecular_function,metal ion binding;GO:0004497,molecular_function,monooxygenase activity;GO:0016491,molecular_function,oxidoreductase activity;GO:0005506,molecular_function,iron ion binding;GO:0055114,biological_proc…
TraesCS1D02G404700	2.2245	0.00194177	-
TraesCS1D02G412000	1.49266	0.0222589	GO:0016021,cellular_component,integral component of membrane;GO:0016020,cellular_component,membrane
TraesCS1D02G413600	-1.00224	0.028115	GO:0055085,biological_process,transmembrane transport;GO:0022857,molecular_function,transmembrane transporter activity;GO:0005215,molecular_function,transporter activity;GO:0016021,cellular_component,integral component of membrane;GO:0016020,cellular_component,membrane
TraesCS1D02G418900	-2.75534	0.000452006	GO:0006355,biological_process,regulation of transcription, DNA-templated;GO:0003700,molecular_function,DNA binding transcription factor activity;GO:0003677,molecular_function,DNA binding;GO:0005634,cellular_component,nucleus;GO:0006351,biological_process,transcription, DNA-templated
TraesCS1D02G429600	1.31011	0.00762019	GO:0006508,biological_process,proteolysis;GO:0004180,molecular_function,carboxypeptidase activity;GO:0016787,molecular_function,hydrolase activity;GO:0008233,molecular_function,peptidase activity;GO:0004185,molecular_function,serine-type carboxypeptidase activity
TraesCS1D02G435800	1.50934	0.00733637	GO:0055085,biological_process,transmembrane transport;GO:0022857,molecular_function,transmembrane transporter activity;GO:0005215,molecular_function,transporter activity;GO:0016021,cellular_component,integral component of membrane;GO:0016020,cellular_component,membrane
TraesCS1D02G437100	-1.05045	0.00424988	GO:0045454,biological_process,cell redox homeostasis;GO:0005623,cellular_component,cell
TraesCS1D02G445000	1.2394	0.0113171	-
TraesCS1D02G445600	1.19198	0.035399	GO:0016021,cellular_component,integral component of membrane;GO:0016020,cellular_component,membrane
TraesCS1D02G453900	1.57036	0.0494721	GO:0046872,molecular_function,metal ion binding
TraesCS2A02G005500	1.12774	0.0100933	GO:0016021,cellular_component,integral component of membrane;GO:0016020,cellular_component,membrane
TraesCS2A02G007500	1.28254	0.00354301	GO:0022857,molecular_function,transmembrane transporter activity;GO:0055085,biological_process,transmembrane transport;GO:0006857,biological_process,oligopeptide transport;GO:0016020,cellular_component,membrane;GO:0005215,molecular_function,transporter activity;GO:0016021,cellular_component,integral component of membrane
TraesCS2A02G011000	-1.12297	0.0488743	GO:0003677,molecular_function,DNA binding;GO:0043565,molecular_function,sequence-specific DNA binding;GO:0003700,molecular_function,DNA binding transcription factor activity;GO:0006355,biological_process,regulation of transcription, DNA-templated;GO:0006351,biological_process,transcription, DNA-templated;GO:0005634,cellular_component,nucleus
TraesCS2A02G024900	-1.01656	0.042194	GO:0005524,molecular_function,ATP binding;GO:0006468,biological_process,protein phosphorylation;GO:0000166,molecular_function,nucleotide binding;GO:0004672,molecular_function,protein kinase activity;GO:0004674,molecular_function,protein serine/threonine kinase activity
TraesCS2A02G028400	-1.01017	0.00040974	GO:0016758,molecular_function,transferase activity, transferring hexosyl groups;GO:0016740,molecular_function,transferase activity;GO:0008152,biological_process,metabolic process
TraesCS2A02G029900	-1.31701	0.00258608	GO:0043531,molecular_function,ADP binding
TraesCS2A02G042200	-1.71665	0.00114099	-
TraesCS2A02G049700	-1.462	4.58407e-06	GO:0000166,molecular_function,nucleotide binding;GO:0016887,molecular_function,ATPase activity;GO:0005524,molecular_function,ATP binding;GO:0016021,cellular_component,integral component of membrane;GO:0016020,cellular_component,membrane
TraesCS2A02G053100	-1.32119	0.026636	GO:0016301,molecular_function,kinase activity;GO:0016740,molecular_function,transferase activity;GO:0016310,biological_process,phosphorylation;GO:0030246,molecular_function,carbohydrate binding;GO:0004674,molecular_function,protein serine/threonine kinase activity;GO:0006468,biological_process,protein phosphorylation;GO:0000166,molecular_function,nucleotide binding;GO:0005524,molecular_function,A…
TraesCS2A02G067300	1.03808	0.0121233	GO:0009853,biological_process,photorespiration;GO:0009536,cellular_component,plastid;GO:0015977,biological_process,carbon fixation;GO:0016491,molecular_function,oxidoreductase activity;GO:0055114,biological_process,oxidation-reduction process;GO:0009507,cellular_component,chloroplast;GO:0015979,biological_process,photosynthesis;GO:0004497,molecular_function,monooxygenase activity;GO:0016984,molec…
TraesCS2A02G075000	2.32723	0.0142224	GO:0045735,molecular_function,nutrient reservoir activity;GO:0030145,molecular_function,manganese ion binding;GO:0005576,cellular_component,extracellular region;GO:0046872,molecular_function,metal ion binding
TraesCS2A02G083600	-2.1142	0.00263431	GO:0006952,biological_process,defense response;GO:0005516,molecular_function,calmodulin binding;GO:0009607,biological_process,response to biotic stimulus;GO:0016021,cellular_component,integral component of membrane;GO:0016020,cellular_component,membrane
TraesCS2A02G098800	-1.23512	0.0257728	-
TraesCS2A02G104600	-1.93583	0.00832179	-
TraesCS2A02G115400	1.23772	0.0102469	-
TraesCS2A02G116100	-1.60902	0.0117603	GO:0003677,molecular_function,DNA binding;GO:0043565,molecular_function,sequence-specific DNA binding;GO:0045892,biological_process,negative regulation of transcription, DNA-templated;GO:0006355,biological_process,regulation of transcription, DNA-templated;GO:0006351,biological_process,transcription, DNA-templated;GO:0005634,cellular_component,nucleus
TraesCS2A02G129700	1.32469	0.0167864	GO:0016301,molecular_function,kinase activity;GO:0030247,molecular_function,polysaccharide binding;GO:0005509,molecular_function,calcium ion binding;GO:0005524,molecular_function,ATP binding;GO:0004672,molecular_function,protein kinase activity;GO:0016020,cellular_component,membrane;GO:0006468,biological_process,protein phosphorylation;GO:0016310,biological_process,phosphorylation;GO:0016021,cell…
TraesCS2A02G131000	1.13986	0.00185512	GO:0003677,molecular_function,DNA binding;GO:0008270,molecular_function,zinc ion binding;GO:0046872,molecular_function,metal ion binding
TraesCS2A02G132600	-1.21474	0.00849011	GO:0016757,molecular_function,transferase activity, transferring glycosyl groups;GO:0016021,cellular_component,integral component of membrane;GO:0016020,cellular_component,membrane
TraesCS2A02G136500	1.51178	0.0272597	GO:0010333,molecular_function,terpene synthase activity;GO:0000287,molecular_function,magnesium ion binding;GO:0046872,molecular_function,metal ion binding;GO:0008152,biological_process,metabolic process;GO:0016829,molecular_function,lyase activity
TraesCS2A02G144800	-1.06269	4.48959e-05	GO:0005634,cellular_component,nucleus
TraesCS2A02G152400	-1.62888	6.22243e-05	GO:0016705,molecular_function,oxidoreductase activity, acting on paired donors, with incorporation or reduction of molecular oxygen;GO:0016020,cellular_component,membrane;GO:0046872,molecular_function,metal ion binding;GO:0004497,molecular_function,monooxygenase activity;GO:0016491,molecular_function,oxidoreductase activity;GO:0005506,molecular_function,iron ion binding;GO:0055114,biological_proc…
TraesCS2A02G161500	-1.62359	0.00371412	GO:0003677,molecular_function,DNA binding;GO:0043565,molecular_function,sequence-specific DNA binding;GO:0003700,molecular_function,DNA binding transcription factor activity;GO:0006355,biological_process,regulation of transcription, DNA-templated;GO:0006351,biological_process,transcription, DNA-templated;GO:0005634,cellular_component,nucleus
TraesCS2A02G161700	-1.14777	0.0129273	-
TraesCS2A02G166600	-1.48488	0.000743524	-
TraesCS2A02G183600	1.09575	0.0200867	-
TraesCS2A02G185500	1.02933	0.0024611	GO:0005874,cellular_component,microtubule;GO:0005525,molecular_function,GTP binding;GO:0007010,biological_process,cytoskeleton organization;GO:0007017,biological_process,microtubule-based process;GO:0003924,molecular_function,GTPase activity;GO:0000166,molecular_function,nucleotide binding;GO:0005200,molecular_function,structural constituent of cytoskeleton
TraesCS2A02G185600	-1.49355	0.0120798	GO:0006355,biological_process,regulation of transcription, DNA-templated;GO:0003700,molecular_function,DNA binding transcription factor activity;GO:0003677,molecular_function,DNA binding;GO:0006351,biological_process,transcription, DNA-templated;GO:0005634,cellular_component,nucleus
TraesCS2A02G187100	1.4464	0.0331744	-
TraesCS2A02G189600	-1.02247	0.00126131	GO:0006355,biological_process,regulation of transcription, DNA-templated;GO:0006351,biological_process,transcription, DNA-templated
TraesCS2A02G193000	-1.19665	0.0052602	-
TraesCS2A02G196400	-2.63807	0.0352999	GO:0009698,biological_process,phenylpropanoid metabolic process;GO:0005737,cellular_component,cytoplasm;GO:0003824,molecular_function,catalytic activity;GO:0006559,biological_process,L-phenylalanine catabolic process;GO:0045548,molecular_function,phenylalanine ammonia-lyase activity;GO:0009800,biological_process,cinnamic acid biosynthetic process;GO:0016841,molecular_function,ammonia-lyase activi…
TraesCS2A02G199700	-1.32241	0.00216299	GO:0005524,molecular_function,ATP binding;GO:0006468,biological_process,protein phosphorylation;GO:0004672,molecular_function,protein kinase activity;GO:0005509,molecular_function,calcium ion binding
TraesCS2A02G205400	1.09126	0.00927338	-
TraesCS2A02G213700	1.1132	0.000495467	-
TraesCS2A02G217500	-6.37731	0.0118261	GO:0016021,cellular_component,integral component of membrane;GO:0006468,biological_process,protein phosphorylation;GO:0004672,molecular_function,protein kinase activity;GO:0016020,cellular_component,membrane;GO:0005524,molecular_function,ATP binding
TraesCS2A02G217600	-4.46705	0.00737036	GO:0016020,cellular_component,membrane;GO:0006468,biological_process,protein phosphorylation;GO:0005524,molecular_function,ATP binding;GO:0016021,cellular_component,integral component of membrane;GO:0004672,molecular_function,protein kinase activity
TraesCS2A02G219100	-2.20836	0.00670746	GO:0019752,biological_process,carboxylic acid metabolic process;GO:0004451,molecular_function,isocitrate lyase activity;GO:0003824,molecular_function,catalytic activity;GO:0008152,biological_process,metabolic process;GO:0016829,molecular_function,lyase activity
TraesCS2A02G221100	1.23041	0.0114246	-
TraesCS2A02G222500	-1.2215	0.00294604	-
TraesCS2A02G237100	-2.59606	0.0124739	-
TraesCS2A02G248400	-1.00084	0.011557	-
TraesCS2A02G251800	-1.30793	0.00369203	GO:0016301,molecular_function,kinase activity;GO:0009414,biological_process,response to water deprivation;GO:0005737,cellular_component,cytoplasm;GO:0000166,molecular_function,nucleotide binding;GO:0016740,molecular_function,transferase activity;GO:0009536,cellular_component,plastid;GO:0016310,biological_process,phosphorylation;GO:0005524,molecular_function,ATP binding;GO:0007584,biological_proce…
TraesCS2A02G256300	1.21684	0.0187615	-
TraesCS2A02G266800	-1.71862	0.00356474	-
TraesCS2A02G268800	1.16828	0.0207869	GO:0042823,biological_process,pyridoxal phosphate biosynthetic process;GO:0003824,molecular_function,catalytic activity;GO:0042819,biological_process,vitamin B6 biosynthetic process;GO:0008152,biological_process,metabolic process
TraesCS2A02G270200	-1.11749	0.00351958	GO:0003677,molecular_function,DNA binding;GO:0043565,molecular_function,sequence-specific DNA binding;GO:0003700,molecular_function,DNA binding transcription factor activity;GO:0006355,biological_process,regulation of transcription, DNA-templated;GO:0006351,biological_process,transcription, DNA-templated;GO:0005634,cellular_component,nucleus
TraesCS2A02G284500	1.88193	0.0069051	GO:0030001,biological_process,metal ion transport;GO:0046872,molecular_function,metal ion binding
TraesCS2A02G299400	-1.12911	0.0496989	GO:0016301,molecular_function,kinase activity;GO:0016740,molecular_function,transferase activity;GO:0016310,biological_process,phosphorylation;GO:0048544,biological_process,recognition of pollen;GO:0004674,molecular_function,protein serine/threonine kinase activity;GO:0016020,cellular_component,membrane;GO:0006468,biological_process,protein phosphorylation;GO:0000166,molecular_function,nucleotide…
TraesCS2A02G302500	1.06735	0.00400056	GO:0004672,molecular_function,protein kinase activity;GO:0006468,biological_process,protein phosphorylation;GO:0005524,molecular_function,ATP binding;GO:0016021,cellular_component,integral component of membrane;GO:0016020,cellular_component,membrane
TraesCS2A02G306100	-1.02402	0.00335484	GO:0005886,cellular_component,plasma membrane
TraesCS2A02G313000	-1.41333	0.0396671	-
TraesCS2A02G315000	1.3162	0.00145311	GO:0070192,biological_process,chromosome organization involved in meiotic cell cycle;GO:0048236,biological_process,plant-type sporogenesis
TraesCS2A02G315800	1.08123	0.0379854	GO:0030170,molecular_function,pyridoxal phosphate binding;GO:0006536,biological_process,glutamate metabolic process;GO:0016831,molecular_function,carboxy-lyase activity;GO:0003824,molecular_function,catalytic activity;GO:0004351,molecular_function,glutamate decarboxylase activity;GO:0019752,biological_process,carboxylic acid metabolic process;GO:0016829,molecular_function,lyase activity
TraesCS2A02G322500	-1.59751	0.00336894	GO:0016705,molecular_function,oxidoreductase activity, acting on paired donors, with incorporation or reduction of molecular oxygen;GO:0055114,biological_process,oxidation-reduction process;GO:0020037,molecular_function,heme binding;GO:0005506,molecular_function,iron ion binding
TraesCS2A02G323000	-1.17751	0.0259329	GO:0004402,molecular_function,histone acetyltransferase activity;GO:0003712,molecular_function,transcription cofactor activity;GO:0006355,biological_process,regulation of transcription, DNA-templated;GO:0016573,biological_process,histone acetylation;GO:0005634,cellular_component,nucleus;GO:0008270,molecular_function,zinc ion binding
TraesCS2A02G330200	2.71282	0.00671644	GO:0006629,biological_process,lipid metabolic process;GO:0008081,molecular_function,phosphoric diester hydrolase activity
TraesCS2A02G349300	-1.40099	0.000649638	-
TraesCS2A02G358100	-1.34111	0.0189174	GO:0005737,cellular_component,cytoplasm;GO:0006168,biological_process,adenine salvage;GO:0009116,biological_process,nucleoside metabolic process;GO:0003999,molecular_function,adenine phosphoribosyltransferase activity
TraesCS2A02G368000	1.37426	0.00517452	GO:0016021,cellular_component,integral component of membrane;GO:0016020,cellular_component,membrane
TraesCS2A02G378700	1.38355	0.034049	GO:0015979,biological_process,photosynthesis;GO:0009523,cellular_component,photosystem II;GO:0019898,cellular_component,extrinsic component of membrane;GO:0009654,cellular_component,photosystem II oxygen evolving complex;GO:0005509,molecular_function,calcium ion binding
TraesCS2A02G381100	-1.11839	0.0478428	GO:0003824,molecular_function,catalytic activity;GO:0005737,cellular_component,cytoplasm;GO:0009698,biological_process,phenylpropanoid metabolic process;GO:0006559,biological_process,L-phenylalanine catabolic process;GO:0045548,molecular_function,phenylalanine ammonia-lyase activity;GO:0009800,biological_process,cinnamic acid biosynthetic process;GO:0016841,molecular_function,ammonia-lyase activi…
TraesCS2A02G384100	-2.50286	0.000437216	GO:0043531,molecular_function,ADP binding
TraesCS2A02G393800	-1.31893	0.00914492	-
TraesCS2A02G396400	-1.54095	0.00378637	GO:0030170,molecular_function,pyridoxal phosphate binding;GO:0003824,molecular_function,catalytic activity;GO:0009058,biological_process,biosynthetic process
TraesCS2A02G404600	-1.43758	0.00324804	GO:0004672,molecular_function,protein kinase activity;GO:0006468,biological_process,protein phosphorylation;GO:0000166,molecular_function,nucleotide binding;GO:0005524,molecular_function,ATP binding;GO:0004674,molecular_function,protein serine/threonine kinase activity
TraesCS2A02G405700	2.02926	0.00488806	-
TraesCS2A02G413800	1.04731	0.0327245	-
TraesCS2A02G420500	1.83016	0.0143257	GO:0030001,biological_process,metal ion transport;GO:0046872,molecular_function,metal ion binding
TraesCS2A02G424800	1.40236	0.020389	-
TraesCS2A02G428500	-1.08526	0.00156275	GO:0006470,biological_process,protein dephosphorylation;GO:0003824,molecular_function,catalytic activity;GO:0004722,molecular_function,protein serine/threonine phosphatase activity
TraesCS2A02G438200	-1.13107	0.0171995	GO:0070469,cellular_component,respiratory chain;GO:0046872,molecular_function,metal ion binding;GO:0009916,molecular_function,alternative oxidase activity;GO:0102721,molecular_function,ubiquinol:oxygen oxidoreductase activity;GO:0016491,molecular_function,oxidoreductase activity;GO:0016020,cellular_component,membrane;GO:0055114,biological_process,oxidation-reduction process;GO:0016021,cellular_co…
TraesCS2A02G450500	-1.61434	0.00175618	-
TraesCS2A02G457400	-4.7025	0.0326773	-
TraesCS2A02G488500	-2.09521	0.00515864	GO:0016798,molecular_function,hydrolase activity, acting on glycosyl bonds;GO:0005975,biological_process,carbohydrate metabolic process;GO:0004553,molecular_function,hydrolase activity, hydrolyzing O-glycosyl compounds;GO:0016787,molecular_function,hydrolase activity;GO:0008152,biological_process,metabolic process
TraesCS2A02G493600	1.00839	0.0119723	GO:0051287,molecular_function,NAD binding;GO:0006730,biological_process,one-carbon metabolic process;GO:0016787,molecular_function,hydrolase activity;GO:0004013,molecular_function,adenosylhomocysteinase activity;GO:0019510,biological_process,S-adenosylhomocysteine catabolic process
TraesCS2A02G501300	-1.76668	0.0128158	-
TraesCS2A02G503700	-3.54966	0.018128	GO:0004674,molecular_function,protein serine/threonine kinase activity;GO:0016020,cellular_component,membrane;GO:0006468,biological_process,protein phosphorylation;GO:0000166,molecular_function,nucleotide binding;GO:0005524,molecular_function,ATP binding;GO:0016021,cellular_component,integral component of membrane;GO:0004672,molecular_function,protein kinase activity
TraesCS2A02G503800	-1.40083	0.0458726	GO:0004672,molecular_function,protein kinase activity;GO:0016020,cellular_component,membrane;GO:0006468,biological_process,protein phosphorylation;GO:0000166,molecular_function,nucleotide binding;GO:0005524,molecular_function,ATP binding;GO:0016021,cellular_component,integral component of membrane;GO:0004674,molecular_function,protein serine/threonine kinase activity
TraesCS2A02G505200	-1.25615	0.0353366	GO:0016301,molecular_function,kinase activity;GO:0016740,molecular_function,transferase activity;GO:0016310,biological_process,phosphorylation;GO:0048544,biological_process,recognition of pollen;GO:0004672,molecular_function,protein kinase activity;GO:0016020,cellular_component,membrane;GO:0006468,biological_process,protein phosphorylation;GO:0000166,molecular_function,nucleotide binding;GO:00055…
TraesCS2A02G507400	-1.43886	0.0232695	GO:0003676,molecular_function,nucleic acid binding;GO:0006308,biological_process,DNA catabolic process;GO:0016788,molecular_function,hydrolase activity, acting on ester bonds;GO:0090305,biological_process,nucleic acid phosphodiester bond hydrolysis;GO:0004519,molecular_function,endonuclease activity
TraesCS2A02G524400	1.26875	0.0140235	-
TraesCS2A02G525500	1.7553	0.0238008	GO:0051213,molecular_function,dioxygenase activity;GO:0006633,biological_process,fatty acid biosynthetic process;GO:0046872,molecular_function,metal ion binding;GO:0016491,molecular_function,oxidoreductase activity;GO:0055114,biological_process,oxidation-reduction process;GO:0016702,molecular_function,oxidoreductase activity, acting on single donors with incorporation of molecular oxygen, incorpo…
TraesCS2A02G527200	1.27998	0.00532485	GO:0030170,molecular_function,pyridoxal phosphate binding;GO:0003824,molecular_function,catalytic activity
TraesCS2A02G537800	-1.67589	0.00282784	-
TraesCS2A02G539100	-1.60246	0.0270635	GO:0030001,biological_process,metal ion transport;GO:0046872,molecular_function,metal ion binding
TraesCS2A02G546500	1.35272	0.000673593	GO:0016705,molecular_function,oxidoreductase activity, acting on paired donors, with incorporation or reduction of molecular oxygen;GO:0046872,molecular_function,metal ion binding;GO:0004497,molecular_function,monooxygenase activity;GO:0016491,molecular_function,oxidoreductase activity;GO:0005506,molecular_function,iron ion binding;GO:0055114,biological_process,oxidation-reduction process;GO:0020…
TraesCS2A02G548100	1.14031	0.00504328	GO:0055114,biological_process,oxidation-reduction process;GO:0016491,molecular_function,oxidoreductase activity
TraesCS2A02G583400	-1.28748	0.0248754	GO:0016021,cellular_component,integral component of membrane;GO:0016020,cellular_component,membrane
TraesCS2A02G586500	-1.06366	0.0120414	-
TraesCS2A02G590400	-1.08969	0.0260726	GO:0055085,biological_process,transmembrane transport;GO:0022857,molecular_function,transmembrane transporter activity;GO:0005215,molecular_function,transporter activity;GO:0016021,cellular_component,integral component of membrane;GO:0016020,cellular_component,membrane
TraesCS2B02G008000	1.48447	0.00276954	-
TraesCS2B02G010100	1.34195	0.0174544	GO:0016491,molecular_function,oxidoreductase activity;GO:0004499,molecular_function,N,N-dimethylaniline monooxygenase activity;GO:0004497,molecular_function,monooxygenase activity;GO:0050661,molecular_function,NADP binding;GO:0050660,molecular_function,flavin adenine dinucleotide binding;GO:0055114,biological_process,oxidation-reduction process
TraesCS2B02G014900	1.9788	0.0111951	GO:0016705,molecular_function,oxidoreductase activity, acting on paired donors, with incorporation or reduction of molecular oxygen;GO:0046872,molecular_function,metal ion binding;GO:0004497,molecular_function,monooxygenase activity;GO:0016491,molecular_function,oxidoreductase activity;GO:0005506,molecular_function,iron ion binding;GO:0055114,biological_process,oxidation-reduction process;GO:0020…
TraesCS2B02G017800	-1.26734	0.0484715	-
TraesCS2B02G027000	-4.75135	0.0410689	GO:0006468,biological_process,protein phosphorylation;GO:0005524,molecular_function,ATP binding;GO:0004672,molecular_function,protein kinase activity
TraesCS2B02G035200	-1.14835	0.0150479	-
TraesCS2B02G035300	-2.08509	0.0148023	GO:0006468,biological_process,protein phosphorylation;GO:0004674,molecular_function,protein serine/threonine kinase activity;GO:0000166,molecular_function,nucleotide binding;GO:0005524,molecular_function,ATP binding;GO:0004672,molecular_function,protein kinase activity
TraesCS2B02G036100	-1.23224	0.0185271	-
TraesCS2B02G036800	-1.50699	0.00133241	GO:0006468,biological_process,protein phosphorylation;GO:0000166,molecular_function,nucleotide binding;GO:0004672,molecular_function,protein kinase activity;GO:0004674,molecular_function,protein serine/threonine kinase activity;GO:0005524,molecular_function,ATP binding
TraesCS2B02G044300	-1.49277	0.0110885	GO:0000145,cellular_component,exocyst;GO:0006887,biological_process,exocytosis
TraesCS2B02G045700	-1.03159	0.00186823	GO:0043531,molecular_function,ADP binding
TraesCS2B02G045800	-1.4844	0.0231964	GO:0000145,cellular_component,exocyst;GO:0006887,biological_process,exocytosis
TraesCS2B02G046000	-4.60592	0.0321927	GO:0043531,molecular_function,ADP binding
TraesCS2B02G060200	-1.13462	0.00808305	-
TraesCS2B02G067600	1.22119	0.0172298	-
TraesCS2B02G086200	2.10762	0.00201859	GO:0004190,molecular_function,aspartic-type endopeptidase activity;GO:0006508,biological_process,proteolysis;GO:0016787,molecular_function,hydrolase activity;GO:0008233,molecular_function,peptidase activity
TraesCS2B02G087400	1.51212	0.0400163	GO:0098869,biological_process,cellular oxidant detoxification;GO:0055114,biological_process,oxidation-reduction process;GO:0020037,molecular_function,heme binding;GO:0004601,molecular_function,peroxidase activity;GO:0006979,biological_process,response to oxidative stress
TraesCS2B02G089000	-1.69891	0.00364441	-
TraesCS2B02G100300	-5.57954	0.0233263	GO:0005524,molecular_function,ATP binding;GO:0006468,biological_process,protein phosphorylation;GO:0000166,molecular_function,nucleotide binding;GO:0004672,molecular_function,protein kinase activity;GO:0004674,molecular_function,protein serine/threonine kinase activity
TraesCS2B02G118400	-2.04491	0.00189132	GO:0006355,biological_process,regulation of transcription, DNA-templated;GO:0003677,molecular_function,DNA binding;GO:0006351,biological_process,transcription, DNA-templated;GO:0005634,cellular_component,nucleus
TraesCS2B02G121600	-3.39623	0.00671663	-
TraesCS2B02G135600	-1.29939	0.0135693	GO:0003677,molecular_function,DNA binding;GO:0043565,molecular_function,sequence-specific DNA binding;GO:0045892,biological_process,negative regulation of transcription, DNA-templated;GO:0006355,biological_process,regulation of transcription, DNA-templated;GO:0006351,biological_process,transcription, DNA-templated;GO:0005634,cellular_component,nucleus
TraesCS2B02G171300	1.04249	0.0266002	GO:0010287,cellular_component,plastoglobule;GO:0009579,cellular_component,thylakoid;GO:0009658,biological_process,chloroplast organization;GO:0031977,cellular_component,thylakoid lumen;GO:0009507,cellular_component,chloroplast;GO:0005886,cellular_component,plasma membrane;GO:0010193,biological_process,response to ozone;GO:0016020,cellular_component,membrane;GO:0009535,cellular_component,chloropla…
TraesCS2B02G180000	-2.26831	0.00191987	-
TraesCS2B02G182900	-1.00749	0.0058738	GO:0003723,molecular_function,RNA binding;GO:0033897,molecular_function,ribonuclease T2 activity;GO:0090502,biological_process,RNA phosphodiester bond hydrolysis, endonucleolytic
TraesCS2B02G187500	-1.73698	0.0109988	GO:0003677,molecular_function,DNA binding;GO:0043565,molecular_function,sequence-specific DNA binding;GO:0003700,molecular_function,DNA binding transcription factor activity;GO:0006355,biological_process,regulation of transcription, DNA-templated;GO:0006351,biological_process,transcription, DNA-templated;GO:0005634,cellular_component,nucleus
TraesCS2B02G187700	-1.05956	0.00530641	-
TraesCS2B02G187800	-1.40499	0.00120712	-
TraesCS2B02G189600	-1.42351	0.00485861	GO:0006468,biological_process,protein phosphorylation;GO:0000166,molecular_function,nucleotide binding;GO:0005524,molecular_function,ATP binding;GO:0004674,molecular_function,protein serine/threonine kinase activity;GO:0004672,molecular_function,protein kinase activity
TraesCS2B02G191800	1.04754	0.000919901	GO:0006468,biological_process,protein phosphorylation;GO:0005524,molecular_function,ATP binding;GO:0004672,molecular_function,protein kinase activity
TraesCS2B02G192000	-1.1203	0.0316259	-
TraesCS2B02G194200	1.00627	0.0045466	GO:0016757,molecular_function,transferase activity, transferring glycosyl groups;GO:0016157,molecular_function,sucrose synthase activity;GO:0005985,biological_process,sucrose metabolic process;GO:0016740,molecular_function,transferase activity
TraesCS2B02G196500	-2.21811	0.0179189	GO:0016844,molecular_function,strictosidine synthase activity;GO:0009058,biological_process,biosynthetic process
TraesCS2B02G206600	1.07072	0.033739	-
TraesCS2B02G213200	-1.00504	0.00346857	-
TraesCS2B02G213900	-1.00455	0.00145701	-
TraesCS2B02G221700	-1.36117	0.00839513	GO:0003677,molecular_function,DNA binding;GO:0043565,molecular_function,sequence-specific DNA binding;GO:0009723,biological_process,response to ethylene;GO:0003700,molecular_function,DNA binding transcription factor activity;GO:0048528,biological_process,post-embryonic root development;GO:0006355,biological_process,regulation of transcription, DNA-templated;GO:0006351,biological_process,transcrip…
TraesCS2B02G221800	1.19024	0.00760684	GO:0005874,cellular_component,microtubule;GO:0005525,molecular_function,GTP binding;GO:0007010,biological_process,cytoskeleton organization;GO:0007017,biological_process,microtubule-based process;GO:0003924,molecular_function,GTPase activity;GO:0000166,molecular_function,nucleotide binding;GO:0005200,molecular_function,structural constituent of cytoskeleton
TraesCS2B02G224300	-1.71552	0.0417519	GO:0003824,molecular_function,catalytic activity;GO:0045548,molecular_function,phenylalanine ammonia-lyase activity;GO:0016841,molecular_function,ammonia-lyase activity;GO:0006559,biological_process,L-phenylalanine catabolic process;GO:0005737,cellular_component,cytoplasm;GO:0009800,biological_process,cinnamic acid biosynthetic process;GO:0009698,biological_process,phenylpropanoid metabolic proce…
TraesCS2B02G227000	-1.46652	0.00103248	GO:0006468,biological_process,protein phosphorylation;GO:0005509,molecular_function,calcium ion binding;GO:0004672,molecular_function,protein kinase activity;GO:0005524,molecular_function,ATP binding
TraesCS2B02G232400	-1.96328	0.0347116	GO:0055085,biological_process,transmembrane transport;GO:0022857,molecular_function,transmembrane transporter activity;GO:0016021,cellular_component,integral component of membrane;GO:0016020,cellular_component,membrane
TraesCS2B02G232900	-1.56923	0.00263312	GO:0055085,biological_process,transmembrane transport;GO:0022857,molecular_function,transmembrane transporter activity;GO:0005215,molecular_function,transporter activity;GO:0016021,cellular_component,integral component of membrane;GO:0016020,cellular_component,membrane
TraesCS2B02G236600	2.89243	0.00749785	GO:0030244,biological_process,cellulose biosynthetic process;GO:0016757,molecular_function,transferase activity, transferring glycosyl groups;GO:0016760,molecular_function,cellulose synthase (UDP-forming) activity;GO:0071555,biological_process,cell wall organization;GO:0016740,molecular_function,transferase activity;GO:0016020,cellular_component,membrane;GO:0016021,cellular_component,integral com…
TraesCS2B02G238600	1.16383	0.00897462	-
TraesCS2B02G245900	1.20472	0.0230392	GO:0055085,biological_process,transmembrane transport;GO:0022857,molecular_function,transmembrane transporter activity;GO:0016021,cellular_component,integral component of membrane;GO:0016020,cellular_component,membrane
TraesCS2B02G263900	-1.00538	0.0284833	-
TraesCS2B02G268800	-1.10784	0.00739578	-
TraesCS2B02G275100	1.20399	0.0339932	GO:0016671,molecular_function,oxidoreductase activity, acting on a sulfur group of donors, disulfide as acceptor;GO:0045454,biological_process,cell redox homeostasis;GO:0003824,molecular_function,catalytic activity;GO:0005623,cellular_component,cell;GO:0019419,biological_process,sulfate reduction;GO:0008152,biological_process,metabolic process;GO:0055114,biological_process,oxidation-reduction pro…
TraesCS2B02G286200	1.27231	0.0240625	-
TraesCS2B02G290100	-1.16659	0.0274544	GO:0016301,molecular_function,kinase activity;GO:0016740,molecular_function,transferase activity;GO:0005524,molecular_function,ATP binding;GO:0048544,biological_process,recognition of pollen;GO:0004672,molecular_function,protein kinase activity;GO:0016020,cellular_component,membrane;GO:0006468,biological_process,protein phosphorylation;GO:0000166,molecular_function,nucleotide binding;GO:0016310,b…
TraesCS2B02G299100	2.93681	0.0126575	-
TraesCS2B02G305600	1.81681	0.00187554	-
TraesCS2B02G336800	1.73805	0.0430563	GO:0042558,biological_process,pteridine-containing compound metabolic process
TraesCS2B02G365000	1.10268	0.00373027	-
TraesCS2B02G365900	1.02636	0.00588483	GO:0016301,molecular_function,kinase activity;GO:0016740,molecular_function,transferase activity;GO:0005524,molecular_function,ATP binding;GO:0004674,molecular_function,protein serine/threonine kinase activity;GO:0006468,biological_process,protein phosphorylation;GO:0000166,molecular_function,nucleotide binding;GO:0016310,biological_process,phosphorylation;GO:0004672,molecular_function,protein ki…
TraesCS2B02G366600	-1.76649	0.000681579	GO:0006468,biological_process,protein phosphorylation;GO:0005524,molecular_function,ATP binding;GO:0004672,molecular_function,protein kinase activity
TraesCS2B02G367200	-1.55368	0.00595319	GO:0046983,molecular_function,protein dimerization activity
TraesCS2B02G367700	-1.19638	0.00224953	-
TraesCS2B02G368700	-1.19159	0.00138282	GO:0055085,biological_process,transmembrane transport;GO:0022857,molecular_function,transmembrane transporter activity;GO:0016021,cellular_component,integral component of membrane;GO:0016020,cellular_component,membrane
TraesCS2B02G397300	-1.09723	0.0079915	GO:0009725,biological_process,response to hormone;GO:0003677,molecular_function,DNA binding;GO:0009734,biological_process,auxin-activated signaling pathway;GO:0006355,biological_process,regulation of transcription, DNA-templated;GO:0006351,biological_process,transcription, DNA-templated;GO:0005634,cellular_component,nucleus
TraesCS2B02G401300	-2.53102	0.000541162	GO:0043531,molecular_function,ADP binding
TraesCS2B02G407600	-1.69696	0.00357073	GO:0043565,molecular_function,sequence-specific DNA binding;GO:0006355,biological_process,regulation of transcription, DNA-templated;GO:0003700,molecular_function,DNA binding transcription factor activity;GO:0003677,molecular_function,DNA binding;GO:0005634,cellular_component,nucleus
TraesCS2B02G410200	1.19406	0.00486138	GO:0043565,molecular_function,sequence-specific DNA binding;GO:0006355,biological_process,regulation of transcription, DNA-templated;GO:0003700,molecular_function,DNA binding transcription factor activity;GO:0008270,molecular_function,zinc ion binding;GO:0046872,molecular_function,metal ion binding
TraesCS2B02G411900	1.12201	0.00236515	-
TraesCS2B02G414500	1.445	0.0438235	GO:0016020,cellular_component,membrane;GO:0008610,biological_process,lipid biosynthetic process;GO:0016491,molecular_function,oxidoreductase activity;GO:0005506,molecular_function,iron ion binding;GO:0055114,biological_process,oxidation-reduction process;GO:0016021,cellular_component,integral component of membrane
TraesCS2B02G414800	-2.05522	0.00369073	GO:0030170,molecular_function,pyridoxal phosphate binding;GO:0003824,molecular_function,catalytic activity;GO:0009058,biological_process,biosynthetic process
TraesCS2B02G415800	-1.76873	0.0125529	GO:0005694,cellular_component,chromosome;GO:0000786,cellular_component,nucleosome;GO:0003677,molecular_function,DNA binding;GO:0005634,cellular_component,nucleus;GO:0006334,biological_process,nucleosome assembly
TraesCS2B02G417900	-2.19287	0.0280854	GO:0055085,biological_process,transmembrane transport;GO:0006855,biological_process,drug transmembrane transport;GO:0015297,molecular_function,antiporter activity;GO:0015238,molecular_function,drug transmembrane transporter activity;GO:0016020,cellular_component,membrane;GO:0016021,cellular_component,integral component of membrane
TraesCS2B02G422400	-1.92003	0.00378233	GO:0006355,biological_process,regulation of transcription, DNA-templated;GO:0003677,molecular_function,DNA binding;GO:0006351,biological_process,transcription, DNA-templated;GO:0005634,cellular_component,nucleus
TraesCS2B02G422500	-1.55082	0.00926539	GO:0005524,molecular_function,ATP binding;GO:0006468,biological_process,protein phosphorylation;GO:0000166,molecular_function,nucleotide binding;GO:0004672,molecular_function,protein kinase activity;GO:0004674,molecular_function,protein serine/threonine kinase activity
TraesCS2B02G431100	1.814	0.0349356	GO:0006508,biological_process,proteolysis;GO:0004185,molecular_function,serine-type carboxypeptidase activity
TraesCS2B02G445100	1.04311	0.0190078	GO:0010333,molecular_function,terpene synthase activity;GO:0000287,molecular_function,magnesium ion binding;GO:0008152,biological_process,metabolic process;GO:0016829,molecular_function,lyase activity
TraesCS2B02G449100	-1.20523	0.0175626	GO:0055085,biological_process,transmembrane transport;GO:0022857,molecular_function,transmembrane transporter activity;GO:0005215,molecular_function,transporter activity;GO:0016021,cellular_component,integral component of membrane;GO:0016020,cellular_component,membrane
TraesCS2B02G454500	-1.21182	0.0435245	GO:0016798,molecular_function,hydrolase activity, acting on glycosyl bonds;GO:0005618,cellular_component,cell wall;GO:0016787,molecular_function,hydrolase activity;GO:0042546,biological_process,cell wall biogenesis;GO:0071555,biological_process,cell wall organization;GO:0016740,molecular_function,transferase activity;GO:0005975,biological_process,carbohydrate metabolic process;GO:0004553,molecula…
TraesCS2B02G457100	1.01491	0.00205651	GO:0016021,cellular_component,integral component of membrane;GO:0016020,cellular_component,membrane
TraesCS2B02G458400	-1.05824	0.000695294	GO:0006351,biological_process,transcription, DNA-templated;GO:0006355,biological_process,regulation of transcription, DNA-templated;GO:0032502,biological_process,developmental process;GO:0005524,molecular_function,ATP binding;GO:0005634,cellular_component,nucleus
TraesCS2B02G459000	-1.81604	0.0116805	GO:0016020,cellular_component,membrane;GO:0046872,molecular_function,metal ion binding;GO:0009916,molecular_function,alternative oxidase activity;GO:0102721,molecular_function,ubiquinol:oxygen oxidoreductase activity;GO:0016491,molecular_function,oxidoreductase activity;GO:0070469,cellular_component,respiratory chain;GO:0055114,biological_process,oxidation-reduction process;GO:0016021,cellular_co…
TraesCS2B02G469500	1.4345	0.00317232	GO:0016567,biological_process,protein ubiquitination;GO:0004842,molecular_function,ubiquitin-protein transferase activity;GO:0016021,cellular_component,integral component of membrane;GO:0016020,cellular_component,membrane
TraesCS2B02G472100	-1.05684	0.0193599	-
TraesCS2B02G492000	1.08847	0.0222578	-
TraesCS2B02G507200	-1.26412	0.00768425	-
TraesCS2B02G521600	1.40745	0.0151688	GO:0051287,molecular_function,NAD binding;GO:0006730,biological_process,one-carbon metabolic process;GO:0016787,molecular_function,hydrolase activity;GO:0004013,molecular_function,adenosylhomocysteinase activity;GO:0019510,biological_process,S-adenosylhomocysteine catabolic process
TraesCS2B02G529400	-1.76958	0.00273114	GO:1901002,biological_process,positive regulation of response to salt stress;GO:0009611,biological_process,response to wounding;GO:0009651,biological_process,response to salt stress;GO:1902479,biological_process,positive regulation of defense response to bacterium, incompatible interaction;GO:0043547,biological_process,positive regulation of GTPase activity;GO:0005096,molecular_function,GTPase ac…
TraesCS2B02G532100	-1.32632	0.0162765	GO:0004672,molecular_function,protein kinase activity;GO:0016020,cellular_component,membrane;GO:0006468,biological_process,protein phosphorylation;GO:0000166,molecular_function,nucleotide binding;GO:0005524,molecular_function,ATP binding;GO:0016021,cellular_component,integral component of membrane;GO:0004674,molecular_function,protein serine/threonine kinase activity
TraesCS2B02G533400	-1.02623	0.0090427	GO:0016301,molecular_function,kinase activity;GO:0016740,molecular_function,transferase activity;GO:0005524,molecular_function,ATP binding;GO:0048544,biological_process,recognition of pollen;GO:0004674,molecular_function,protein serine/threonine kinase activity;GO:0016020,cellular_component,membrane;GO:0006468,biological_process,protein phosphorylation;GO:0000166,molecular_function,nucleotide bin…
TraesCS2B02G546700	4.47596	0.0149074	-
TraesCS2B02G550700	-1.42811	0.0207604	GO:0042626,molecular_function,ATPase activity, coupled to transmembrane movement of substances;GO:0055085,biological_process,transmembrane transport;GO:0016887,molecular_function,ATPase activity;GO:0016020,cellular_component,membrane;GO:0000166,molecular_function,nucleotide binding;GO:0005524,molecular_function,ATP binding;GO:0016021,cellular_component,integral component of membrane
TraesCS2B02G555200	-1.7573	0.000971169	GO:0006468,biological_process,protein phosphorylation;GO:0004672,molecular_function,protein kinase activity;GO:0005524,molecular_function,ATP binding
TraesCS2B02G555400	1.32085	0.0390179	GO:0051213,molecular_function,dioxygenase activity;GO:0016491,molecular_function,oxidoreductase activity;GO:0046872,molecular_function,metal ion binding;GO:0006633,biological_process,fatty acid biosynthetic process;GO:0055114,biological_process,oxidation-reduction process;GO:0016702,molecular_function,oxidoreductase activity, acting on single donors with incorporation of molecular oxygen, incorpo…
TraesCS2B02G584100	-1.48817	0.0487249	GO:0030246,molecular_function,carbohydrate binding;GO:0004672,molecular_function,protein kinase activity;GO:0016020,cellular_component,membrane;GO:0006468,biological_process,protein phosphorylation;GO:0005524,molecular_function,ATP binding;GO:0016021,cellular_component,integral component of membrane
TraesCS2B02G585400	1.20949	0.0414525	-
TraesCS2B02G603100	-1.0283	0.0236135	GO:0016021,cellular_component,integral component of membrane;GO:0016020,cellular_component,membrane
TraesCS2B02G620000	-1.40819	0.00502837	GO:0016021,cellular_component,integral component of membrane;GO:0046872,molecular_function,metal ion binding;GO:0008270,molecular_function,zinc ion binding;GO:0016020,cellular_component,membrane
TraesCS2B02G620600	-1.3034	0.0367882	-
TraesCS2B02G620700	-3.8179	0.0497924	GO:0005737,cellular_component,cytoplasm;GO:0009793,biological_process,embryo development ending in seed dormancy;GO:0051301,biological_process,cell division;GO:0009524,cellular_component,phragmoplast;GO:0005829,cellular_component,cytosol;GO:0005634,cellular_component,nucleus
TraesCS2B02G620900	-2.48346	0.0257912	GO:0016021,cellular_component,integral component of membrane;GO:0016020,cellular_component,membrane
TraesCS2B02G621000	-3.0431	0.0223398	GO:0016301,molecular_function,kinase activity;GO:0016740,molecular_function,transferase activity;GO:0016310,biological_process,phosphorylation;GO:0005524,molecular_function,ATP binding;GO:0016307,molecular_function,phosphatidylinositol phosphate kinase activity;GO:0000166,molecular_function,nucleotide binding;GO:0046488,biological_process,phosphatidylinositol metabolic process;GO:0046854,biologic…
TraesCS2D02G021300	1.03541	0.0239086	GO:0016758,molecular_function,transferase activity, transferring hexosyl groups;GO:0016757,molecular_function,transferase activity, transferring glycosyl groups;GO:0016740,molecular_function,transferase activity;GO:0008152,biological_process,metabolic process
TraesCS2D02G024800	-1.25133	0.023278	-
TraesCS2D02G024900	-1.35707	0.00503926	GO:0006468,biological_process,protein phosphorylation;GO:0004674,molecular_function,protein serine/threonine kinase activity;GO:0000166,molecular_function,nucleotide binding;GO:0005524,molecular_function,ATP binding;GO:0004672,molecular_function,protein kinase activity
TraesCS2D02G025100	1.41614	0.0211378	GO:0016758,molecular_function,transferase activity, transferring hexosyl groups;GO:0016740,molecular_function,transferase activity;GO:0008152,biological_process,metabolic process
TraesCS2D02G025400	-1.33386	0.000672273	GO:0006468,biological_process,protein phosphorylation;GO:0004674,molecular_function,protein serine/threonine kinase activity;GO:0000166,molecular_function,nucleotide binding;GO:0004672,molecular_function,protein kinase activity;GO:0005524,molecular_function,ATP binding
TraesCS2D02G026300	-1.18443	0.0171985	-
TraesCS2D02G043700	1.30169	0.00884728	-
TraesCS2D02G048800	-1.205	3.58129e-05	GO:0000166,molecular_function,nucleotide binding;GO:0016887,molecular_function,ATPase activity;GO:0005524,molecular_function,ATP binding;GO:0016021,cellular_component,integral component of membrane;GO:0016020,cellular_component,membrane
TraesCS2D02G069000	1.0891	0.0383151	GO:0016758,molecular_function,transferase activity, transferring hexosyl groups;GO:0016757,molecular_function,transferase activity, transferring glycosyl groups;GO:0016740,molecular_function,transferase activity;GO:0008152,biological_process,metabolic process
TraesCS2D02G069100	1.36095	0.0170343	GO:0016758,molecular_function,transferase activity, transferring hexosyl groups;GO:0016757,molecular_function,transferase activity, transferring glycosyl groups;GO:0016740,molecular_function,transferase activity;GO:0008152,biological_process,metabolic process
TraesCS2D02G073700	2.97033	0.0191242	GO:0045735,molecular_function,nutrient reservoir activity;GO:0005576,cellular_component,extracellular region;GO:0030145,molecular_function,manganese ion binding;GO:0046872,molecular_function,metal ion binding
TraesCS2D02G079200	-1.2128	0.000971528	GO:0005524,molecular_function,ATP binding;GO:0006468,biological_process,protein phosphorylation;GO:0000166,molecular_function,nucleotide binding;GO:0004672,molecular_function,protein kinase activity;GO:0004674,molecular_function,protein serine/threonine kinase activity
TraesCS2D02G081400	-1.93014	0.0146088	GO:0005516,molecular_function,calmodulin binding;GO:0006952,biological_process,defense response;GO:0009607,biological_process,response to biotic stimulus;GO:0016021,cellular_component,integral component of membrane;GO:0016020,cellular_component,membrane
TraesCS2D02G087700	-1.21197	0.000788467	GO:0032259,biological_process,methylation;GO:0008168,molecular_function,methyltransferase activity;GO:0008152,biological_process,metabolic process
TraesCS2D02G088000	1.50067	0.00301992	GO:0004672,molecular_function,protein kinase activity;GO:0006468,biological_process,protein phosphorylation;GO:0005524,molecular_function,ATP binding;GO:0016021,cellular_component,integral component of membrane;GO:0016020,cellular_component,membrane
TraesCS2D02G091300	1.18417	0.00871424	-
TraesCS2D02G104300	-2.77516	0.00113848	-
TraesCS2D02G106800	1.04065	0.000460226	GO:0016301,molecular_function,kinase activity;GO:0007165,biological_process,signal transduction;GO:0016740,molecular_function,transferase activity;GO:0005524,molecular_function,ATP binding;GO:0004674,molecular_function,protein serine/threonine kinase activity;GO:0016020,cellular_component,membrane;GO:0006468,biological_process,protein phosphorylation;GO:0000166,molecular_function,nucleotide bindi…
TraesCS2D02G110700	1.32501	0.0387624	GO:0016887,molecular_function,ATPase activity;GO:0000166,molecular_function,nucleotide binding;GO:0005524,molecular_function,ATP binding;GO:0016021,cellular_component,integral component of membrane;GO:0016020,cellular_component,membrane
TraesCS2D02G119100	-1.38435	0.00222803	GO:0003677,molecular_function,DNA binding;GO:0043565,molecular_function,sequence-specific DNA binding;GO:0045892,biological_process,negative regulation of transcription, DNA-templated;GO:0006355,biological_process,regulation of transcription, DNA-templated;GO:0006351,biological_process,transcription, DNA-templated;GO:0005634,cellular_component,nucleus
TraesCS2D02G134700	-1.2949	0.00351021	GO:0016757,molecular_function,transferase activity, transferring glycosyl groups;GO:0016021,cellular_component,integral component of membrane;GO:0016020,cellular_component,membrane
TraesCS2D02G147100	-1.08556	0.00186766	GO:0016787,molecular_function,hydrolase activity;GO:0008152,biological_process,metabolic process
TraesCS2D02G151700	2.26868	0.0339102	GO:0032259,biological_process,methylation;GO:0008168,molecular_function,methyltransferase activity
TraesCS2D02G157600	-1.27696	0.0029589	GO:0016705,molecular_function,oxidoreductase activity, acting on paired donors, with incorporation or reduction of molecular oxygen;GO:0005506,molecular_function,iron ion binding;GO:0046872,molecular_function,metal ion binding;GO:0004497,molecular_function,monooxygenase activity;GO:0016491,molecular_function,oxidoreductase activity;GO:0016020,cellular_component,membrane;GO:0055114,biological_proc…
TraesCS2D02G157800	-1.68701	0.0471156	GO:0016705,molecular_function,oxidoreductase activity, acting on paired donors, with incorporation or reduction of molecular oxygen;GO:0016020,cellular_component,membrane;GO:0046872,molecular_function,metal ion binding;GO:0004497,molecular_function,monooxygenase activity;GO:0016491,molecular_function,oxidoreductase activity;GO:0005506,molecular_function,iron ion binding;GO:0055114,biological_proc…
TraesCS2D02G168800	-1.38312	0.000520527	-
TraesCS2D02G168900	-1.4332	0.000674513	-
TraesCS2D02G170700	-1.31589	0.0116849	GO:0005524,molecular_function,ATP binding;GO:0006468,biological_process,protein phosphorylation;GO:0000166,molecular_function,nucleotide binding;GO:0004672,molecular_function,protein kinase activity;GO:0004674,molecular_function,protein serine/threonine kinase activity
TraesCS2D02G174200	-1.56412	7.87363e-05	-
TraesCS2D02G185300	1.15795	0.0418287	GO:0003824,molecular_function,catalytic activity
TraesCS2D02G187300	2.30302	0.0273332	-
TraesCS2D02G196800	-1.06171	0.00590083	-
TraesCS2D02G197200	-1.09859	0.00110413	-
TraesCS2D02G200800	1.46792	0.0400696	-
TraesCS2D02G202200	1.32907	0.00286469	GO:0005874,cellular_component,microtubule;GO:0005525,molecular_function,GTP binding;GO:0007010,biological_process,cytoskeleton organization;GO:0007017,biological_process,microtubule-based process;GO:0003924,molecular_function,GTPase activity;GO:0000166,molecular_function,nucleotide binding;GO:0005200,molecular_function,structural constituent of cytoskeleton
TraesCS2D02G204400	-2.37267	0.0125861	GO:0006559,biological_process,L-phenylalanine catabolic process;GO:0045548,molecular_function,phenylalanine ammonia-lyase activity;GO:0016841,molecular_function,ammonia-lyase activity;GO:0003824,molecular_function,catalytic activity;GO:0005737,cellular_component,cytoplasm;GO:0009800,biological_process,cinnamic acid biosynthetic process;GO:0009698,biological_process,phenylpropanoid metabolic proce…
TraesCS2D02G204700	-1.56651	0.0271317	GO:0009698,biological_process,phenylpropanoid metabolic process;GO:0045548,molecular_function,phenylalanine ammonia-lyase activity;GO:0006559,biological_process,L-phenylalanine catabolic process;GO:0003824,molecular_function,catalytic activity;GO:0005737,cellular_component,cytoplasm;GO:0009800,biological_process,cinnamic acid biosynthetic process;GO:0016841,molecular_function,ammonia-lyase activi…
TraesCS2D02G206400	-1.08618	0.00926971	GO:0003676,molecular_function,nucleic acid binding;GO:0008270,molecular_function,zinc ion binding;GO:0046872,molecular_function,metal ion binding
TraesCS2D02G207400	-1.44934	0.000845154	GO:0016301,molecular_function,kinase activity;GO:0005509,molecular_function,calcium ion binding;GO:0016740,molecular_function,transferase activity;GO:0005524,molecular_function,ATP binding;GO:0004672,molecular_function,protein kinase activity;GO:0006468,biological_process,protein phosphorylation;GO:0016310,biological_process,phosphorylation
TraesCS2D02G218700	-1.27426	0.0284608	GO:0009698,biological_process,phenylpropanoid metabolic process;GO:0045548,molecular_function,phenylalanine ammonia-lyase activity;GO:0006559,biological_process,L-phenylalanine catabolic process;GO:0003824,molecular_function,catalytic activity;GO:0005737,cellular_component,cytoplasm;GO:0009800,biological_process,cinnamic acid biosynthetic process;GO:0016841,molecular_function,ammonia-lyase activi…
TraesCS2D02G220900	2.23034	0.0371726	GO:0016798,molecular_function,hydrolase activity, acting on glycosyl bonds;GO:0000272,biological_process,polysaccharide catabolic process;GO:0016787,molecular_function,hydrolase activity;GO:0005975,biological_process,carbohydrate metabolic process;GO:0102229,molecular_function,amylopectin maltohydrolase activity;GO:0008152,biological_process,metabolic process;GO:0016161,molecular_function,beta-am…
TraesCS2D02G223000	-1.24643	0.0060494	GO:0016301,molecular_function,kinase activity;GO:0016740,molecular_function,transferase activity;GO:0016310,biological_process,phosphorylation;GO:0004674,molecular_function,protein serine/threonine kinase activity;GO:0016020,cellular_component,membrane;GO:0006468,biological_process,protein phosphorylation;GO:0000166,molecular_function,nucleotide binding;GO:0005524,molecular_function,ATP binding;G…
TraesCS2D02G224900	1.26513	0.000395852	GO:0016021,cellular_component,integral component of membrane;GO:0016020,cellular_component,membrane
TraesCS2D02G226800	1.09674	0.00371499	-
TraesCS2D02G231200	1.29645	0.00650376	-
TraesCS2D02G238500	1.02292	0.00776822	GO:0016705,molecular_function,oxidoreductase activity, acting on paired donors, with incorporation or reduction of molecular oxygen;GO:0046872,molecular_function,metal ion binding;GO:0004497,molecular_function,monooxygenase activity;GO:0016491,molecular_function,oxidoreductase activity;GO:0005506,molecular_function,iron ion binding;GO:0055114,biological_process,oxidation-reduction process;GO:0020…
TraesCS2D02G241200	1.05619	0.0171454	-
TraesCS2D02G249300	2.49073	0.00192131	-
TraesCS2D02G250100	-1.00586	0.0112845	-
TraesCS2D02G253600	1.01678	0.0173639	-
TraesCS2D02G261100	-1.41038	0.00695512	GO:0016705,molecular_function,oxidoreductase activity, acting on paired donors, with incorporation or reduction of molecular oxygen;GO:0016020,cellular_component,membrane;GO:0046872,molecular_function,metal ion binding;GO:0004497,molecular_function,monooxygenase activity;GO:0016491,molecular_function,oxidoreductase activity;GO:0005506,molecular_function,iron ion binding;GO:0055114,biological_proc…
TraesCS2D02G261200	-1.48357	0.0219632	GO:0016705,molecular_function,oxidoreductase activity, acting on paired donors, with incorporation or reduction of molecular oxygen;GO:0016020,cellular_component,membrane;GO:0046872,molecular_function,metal ion binding;GO:0004497,molecular_function,monooxygenase activity;GO:0016491,molecular_function,oxidoreductase activity;GO:0005506,molecular_function,iron ion binding;GO:0055114,biological_proc…
TraesCS2D02G262900	1.11137	0.0367193	GO:0051513,biological_process,regulation of monopolar cell growth
TraesCS2D02G269200	-1.35921	0.000588062	GO:0003677,molecular_function,DNA binding;GO:0043565,molecular_function,sequence-specific DNA binding;GO:0003700,molecular_function,DNA binding transcription factor activity;GO:0006355,biological_process,regulation of transcription, DNA-templated;GO:0006351,biological_process,transcription, DNA-templated;GO:0005634,cellular_component,nucleus
TraesCS2D02G290400	1.19443	0.0118143	-
TraesCS2D02G295700	1.35643	0.0442956	GO:0016021,cellular_component,integral component of membrane;GO:0016020,cellular_component,membrane
TraesCS2D02G296200	-1.07902	0.0150963	-
TraesCS2D02G313200	-2.21961	0.00176429	-
TraesCS2D02G325900	-1.40168	0.0113278	GO:0004672,molecular_function,protein kinase activity;GO:0016020,cellular_component,membrane;GO:0006468,biological_process,protein phosphorylation;GO:0000166,molecular_function,nucleotide binding;GO:0005524,molecular_function,ATP binding;GO:0016021,cellular_component,integral component of membrane
TraesCS2D02G339900	-2.44926	0.00129728	GO:0004402,molecular_function,histone acetyltransferase activity;GO:0003712,molecular_function,transcription cofactor activity;GO:0006355,biological_process,regulation of transcription, DNA-templated;GO:0016573,biological_process,histone acetylation;GO:0005634,cellular_component,nucleus;GO:0008270,molecular_function,zinc ion binding
TraesCS2D02G340600	-1.86567	0.00759885	GO:0016705,molecular_function,oxidoreductase activity, acting on paired donors, with incorporation or reduction of molecular oxygen;GO:0046872,molecular_function,metal ion binding;GO:0004497,molecular_function,monooxygenase activity;GO:0016491,molecular_function,oxidoreductase activity;GO:0005506,molecular_function,iron ion binding;GO:0055114,biological_process,oxidation-reduction process;GO:0020…
TraesCS2D02G344200	-1.00369	0.0444137	GO:0006099,biological_process,tricarboxylic acid cycle;GO:0003824,molecular_function,catalytic activity;GO:0016740,molecular_function,transferase activity;GO:0006097,biological_process,glyoxylate cycle;GO:0004474,molecular_function,malate synthase activity
TraesCS2D02G346600	-1.45703	0.0180623	GO:0006468,biological_process,protein phosphorylation;GO:0005524,molecular_function,ATP binding;GO:0004672,molecular_function,protein kinase activity
TraesCS2D02G347200	-1.7063	0.0128251	GO:0046983,molecular_function,protein dimerization activity
TraesCS2D02G347700	-1.32634	0.00120232	-
TraesCS2D02G359100	1.05178	0.00400297	GO:0004672,molecular_function,protein kinase activity;GO:0006468,biological_process,protein phosphorylation;GO:0005524,molecular_function,ATP binding;GO:0016021,cellular_component,integral component of membrane;GO:0016020,cellular_component,membrane
TraesCS2D02G371300	-1.22788	0.00672129	-
TraesCS2D02G378400	-1.34269	0.00313808	GO:0003677,molecular_function,DNA binding
TraesCS2D02G380500	-1.98733	0.00119158	GO:0043531,molecular_function,ADP binding
TraesCS2D02G394200	-1.28383	0.0365544	GO:0030170,molecular_function,pyridoxal phosphate binding;GO:0003824,molecular_function,catalytic activity;GO:0009058,biological_process,biosynthetic process
TraesCS2D02G395300	-1.47722	0.00223223	GO:0005694,cellular_component,chromosome;GO:0000786,cellular_component,nucleosome;GO:0003677,molecular_function,DNA binding;GO:0006334,biological_process,nucleosome assembly;GO:0005634,cellular_component,nucleus
TraesCS2D02G397500	-2.19933	0.0155613	GO:0055085,biological_process,transmembrane transport;GO:0006855,biological_process,drug transmembrane transport;GO:0015297,molecular_function,antiporter activity;GO:0015238,molecular_function,drug transmembrane transporter activity;GO:0016020,cellular_component,membrane;GO:0016021,cellular_component,integral component of membrane
TraesCS2D02G399400	-1.06977	0.00714438	-
TraesCS2D02G401500	-1.07811	0.0232993	GO:0005524,molecular_function,ATP binding;GO:0006468,biological_process,protein phosphorylation;GO:0000166,molecular_function,nucleotide binding;GO:0004674,molecular_function,protein serine/threonine kinase activity;GO:0004672,molecular_function,protein kinase activity
TraesCS2D02G422700	1.08959	0.020137	-
TraesCS2D02G426500	-1.11851	0.0125985	GO:0022857,molecular_function,transmembrane transporter activity;GO:2001143,biological_process,N-methylnicotinate transport;GO:0055085,biological_process,transmembrane transport;GO:2001142,biological_process,nicotinate transport;GO:0090417,molecular_function,N-methylnicotinate transmembrane transporter activity;GO:0005886,cellular_component,plasma membrane;GO:0016020,cellular_component,membrane;G…
TraesCS2D02G426600	-1.06016	0.00235061	GO:0006470,biological_process,protein dephosphorylation;GO:0003824,molecular_function,catalytic activity;GO:0004722,molecular_function,protein serine/threonine phosphatase activity
TraesCS2D02G436200	-1.57082	0.00261373	GO:0070469,cellular_component,respiratory chain;GO:0046872,molecular_function,metal ion binding;GO:0009916,molecular_function,alternative oxidase activity;GO:0102721,molecular_function,ubiquinol:oxygen oxidoreductase activity;GO:0016491,molecular_function,oxidoreductase activity;GO:0016020,cellular_component,membrane;GO:0055114,biological_process,oxidation-reduction process;GO:0016021,cellular_co…
TraesCS2D02G441300	1.01942	0.0236312	GO:0005524,molecular_function,ATP binding
TraesCS2D02G442000	-1.16117	0.0230378	GO:0030247,molecular_function,polysaccharide binding;GO:0005509,molecular_function,calcium ion binding;GO:0004674,molecular_function,protein serine/threonine kinase activity;GO:0016020,cellular_component,membrane;GO:0006468,biological_process,protein phosphorylation;GO:0005524,molecular_function,ATP binding;GO:0016021,cellular_component,integral component of membrane;GO:0004672,molecular_function…
TraesCS2D02G449400	-1.1948	0.000554846	-
TraesCS2D02G452900	-1.56434	0.0360511	GO:0016021,cellular_component,integral component of membrane;GO:0016020,cellular_component,membrane
TraesCS2D02G493500	1.2385	0.00348549	GO:0051287,molecular_function,NAD binding;GO:0006730,biological_process,one-carbon metabolic process;GO:0016787,molecular_function,hydrolase activity;GO:0004013,molecular_function,adenosylhomocysteinase activity;GO:0019510,biological_process,S-adenosylhomocysteine catabolic process
TraesCS2D02G501800	-1.16207	0.0264095	GO:0005096,molecular_function,GTPase activator activity;GO:0043547,biological_process,positive regulation of GTPase activity;GO:0009651,biological_process,response to salt stress;GO:1902479,biological_process,positive regulation of defense response to bacterium, incompatible interaction;GO:0009611,biological_process,response to wounding;GO:1901002,biological_process,positive regulation of respons…
TraesCS2D02G504300	-1.37252	0.0486988	GO:0004672,molecular_function,protein kinase activity;GO:0016020,cellular_component,membrane;GO:0006468,biological_process,protein phosphorylation;GO:0000166,molecular_function,nucleotide binding;GO:0005524,molecular_function,ATP binding;GO:0016021,cellular_component,integral component of membrane;GO:0004674,molecular_function,protein serine/threonine kinase activity
TraesCS2D02G505900	-1.02122	0.0113407	GO:0016301,molecular_function,kinase activity;GO:0016740,molecular_function,transferase activity;GO:0016310,biological_process,phosphorylation;GO:0048544,biological_process,recognition of pollen;GO:0004672,molecular_function,protein kinase activity;GO:0016020,cellular_component,membrane;GO:0006468,biological_process,protein phosphorylation;GO:0000166,molecular_function,nucleotide binding;GO:00055…
TraesCS2D02G507900	-1.21	0.000568289	GO:0003676,molecular_function,nucleic acid binding;GO:0006308,biological_process,DNA catabolic process;GO:0016788,molecular_function,hydrolase activity, acting on ester bonds;GO:0090305,biological_process,nucleic acid phosphodiester bond hydrolysis;GO:0004519,molecular_function,endonuclease activity
TraesCS2D02G527400	1.66239	0.00293088	-
TraesCS2D02G528200	-1.10641	0.0119596	GO:0006468,biological_process,protein phosphorylation;GO:0004672,molecular_function,protein kinase activity;GO:0005524,molecular_function,ATP binding
TraesCS2D02G530600	1.46628	0.0148336	GO:0016747,molecular_function,transferase activity, transferring acyl groups other than amino-acyl groups;GO:0009058,biological_process,biosynthetic process;GO:0003824,molecular_function,catalytic activity;GO:0016740,molecular_function,transferase activity;GO:0008152,biological_process,metabolic process;GO:0016746,molecular_function,transferase activity, transferring acyl groups
TraesCS2D02G534500	-1.06564	0.00153744	-
TraesCS2D02G540100	-1.83102	0.0218182	GO:0030001,biological_process,metal ion transport;GO:0046872,molecular_function,metal ion binding
TraesCS2D02G540300	-1.13562	0.0250662	GO:0030001,biological_process,metal ion transport;GO:0046872,molecular_function,metal ion binding
TraesCS2D02G541000	-1.07314	0.0110755	GO:0043531,molecular_function,ADP binding
TraesCS2D02G543400	-1.79303	0.0175285	GO:0009055,molecular_function,electron transfer activity;GO:0022900,biological_process,electron transport chain
TraesCS2D02G551300	1.12516	0.00604506	GO:0016021,cellular_component,integral component of membrane;GO:0016020,cellular_component,membrane
TraesCS2D02G552100	-1.08989	0.00300177	GO:0050832,biological_process,defense response to fungus;GO:0042742,biological_process,defense response to bacterium
TraesCS2D02G596300	-1.68799	0.00938249	GO:0016021,cellular_component,integral component of membrane;GO:0016020,cellular_component,membrane
TraesCS2D02G596400	-2.12606	0.00107643	GO:0016021,cellular_component,integral component of membrane;GO:0016020,cellular_component,membrane
TraesCS3A02G021800	1.71331	0.00180716	GO:0016757,molecular_function,transferase activity, transferring glycosyl groups;GO:0016021,cellular_component,integral component of membrane;GO:0016020,cellular_component,membrane
TraesCS3A02G025300	-1.24814	0.00176236	GO:0016788,molecular_function,hydrolase activity, acting on ester bonds
TraesCS3A02G025400	-1.12249	0.00298706	GO:0016788,molecular_function,hydrolase activity, acting on ester bonds
TraesCS3A02G033400	-1.0383	0.00691607	GO:0016021,cellular_component,integral component of membrane;GO:0006468,biological_process,protein phosphorylation;GO:0004672,molecular_function,protein kinase activity;GO:0016020,cellular_component,membrane;GO:0005524,molecular_function,ATP binding
TraesCS3A02G045200	-1.68671	0.000224059	GO:0006468,biological_process,protein phosphorylation;GO:0004672,molecular_function,protein kinase activity;GO:0005524,molecular_function,ATP binding
TraesCS3A02G048700	-1.12455	0.00265829	GO:0030247,molecular_function,polysaccharide binding;GO:0004672,molecular_function,protein kinase activity;GO:0016020,cellular_component,membrane;GO:0006468,biological_process,protein phosphorylation;GO:0005524,molecular_function,ATP binding;GO:0016021,cellular_component,integral component of membrane
TraesCS3A02G064300	-1.3464	0.00438754	GO:0005524,molecular_function,ATP binding;GO:0006468,biological_process,protein phosphorylation;GO:0004672,molecular_function,protein kinase activity;GO:0016021,cellular_component,integral component of membrane;GO:0016020,cellular_component,membrane
TraesCS3A02G064400	-1.35788	0.0017841	GO:0004672,molecular_function,protein kinase activity;GO:0006468,biological_process,protein phosphorylation;GO:0005524,molecular_function,ATP binding;GO:0016021,cellular_component,integral component of membrane;GO:0016020,cellular_component,membrane
TraesCS3A02G072600	-1.53265	0.0331156	-
TraesCS3A02G074800	-1.29733	0.00946076	-
TraesCS3A02G095900	-1.43302	0.000376611	-
TraesCS3A02G105400	-1.60516	0.00450376	-
TraesCS3A02G119500	-1.92367	0.00335413	GO:0016747,molecular_function,transferase activity, transferring acyl groups other than amino-acyl groups;GO:0016740,molecular_function,transferase activity
TraesCS3A02G120100	-1.17091	0.00448598	GO:0016021,cellular_component,integral component of membrane;GO:0016020,cellular_component,membrane
TraesCS3A02G131200	-1.04846	0.00692649	GO:0016787,molecular_function,hydrolase activity;GO:0008152,biological_process,metabolic process
TraesCS3A02G132700	1.01844	0.00686568	-
TraesCS3A02G134000	-4.22347	0.00192906	GO:0005694,cellular_component,chromosome;GO:0000786,cellular_component,nucleosome;GO:0003677,molecular_function,DNA binding;GO:0005634,cellular_component,nucleus;GO:0046982,molecular_function,protein heterodimerization activity
TraesCS3A02G138300	-1.01797	0.0178029	GO:0008236,molecular_function,serine-type peptidase activity;GO:0006508,biological_process,proteolysis;GO:0016787,molecular_function,hydrolase activity;GO:0004252,molecular_function,serine-type endopeptidase activity;GO:0008233,molecular_function,peptidase activity
TraesCS3A02G138400	-1.45694	0.00191952	GO:0008236,molecular_function,serine-type peptidase activity;GO:0006508,biological_process,proteolysis;GO:0016787,molecular_function,hydrolase activity;GO:0004252,molecular_function,serine-type endopeptidase activity;GO:0008233,molecular_function,peptidase activity
TraesCS3A02G153600	-1.03132	4.46531e-05	-
TraesCS3A02G167200	-1.10035	0.00459414	GO:0003677,molecular_function,DNA binding;GO:0043565,molecular_function,sequence-specific DNA binding;GO:0003700,molecular_function,DNA binding transcription factor activity;GO:0006355,biological_process,regulation of transcription, DNA-templated;GO:0006351,biological_process,transcription, DNA-templated;GO:0005634,cellular_component,nucleus
TraesCS3A02G173000	-1.02211	3.8835e-05	GO:0006629,biological_process,lipid metabolic process;GO:0016787,molecular_function,hydrolase activity;GO:0016021,cellular_component,integral component of membrane;GO:0016020,cellular_component,membrane
TraesCS3A02G175400	-1.1135	0.0142426	GO:0006950,biological_process,response to stress
TraesCS3A02G176500	-1.42494	7.44728e-05	GO:0003677,molecular_function,DNA binding;GO:0006355,biological_process,regulation of transcription, DNA-templated;GO:0006351,biological_process,transcription, DNA-templated;GO:0016020,cellular_component,membrane;GO:0005634,cellular_component,nucleus;GO:0016021,cellular_component,integral component of membrane
TraesCS3A02G179400	1.52051	0.00291872	GO:0016021,cellular_component,integral component of membrane;GO:0016020,cellular_component,membrane
TraesCS3A02G190200	-2.24015	0.000829085	-
TraesCS3A02G204800	-1.3388	0.0162145	GO:0046983,molecular_function,protein dimerization activity
TraesCS3A02G206400	-1.2773	0.00463969	-
TraesCS3A02G218000	-1.33306	0.0108952	GO:0016887,molecular_function,ATPase activity;GO:0000166,molecular_function,nucleotide binding;GO:0005524,molecular_function,ATP binding;GO:0016021,cellular_component,integral component of membrane;GO:0016020,cellular_component,membrane
TraesCS3A02G227400	1.51674	0.0210949	GO:0090447,molecular_function,glycerol-3-phosphate 2-O-acyltransferase activity;GO:0005739,cellular_component,mitochondrion;GO:0008152,biological_process,metabolic process;GO:0016020,cellular_component,membrane;GO:0048235,biological_process,pollen sperm cell differentiation;GO:0016746,molecular_function,transferase activity, transferring acyl groups;GO:0080167,biological_process,response to karri…
TraesCS3A02G229300	-1.31481	0.00294802	GO:0003677,molecular_function,DNA binding;GO:0043565,molecular_function,sequence-specific DNA binding;GO:0003700,molecular_function,DNA binding transcription factor activity;GO:0006355,biological_process,regulation of transcription, DNA-templated;GO:0006351,biological_process,transcription, DNA-templated;GO:0005634,cellular_component,nucleus
TraesCS3A02G230300	1.58788	0.0020139	GO:0005886,cellular_component,plasma membrane;GO:0016021,cellular_component,integral component of membrane;GO:0016020,cellular_component,membrane
TraesCS3A02G236200	1.3624	0.0132666	GO:0016021,cellular_component,integral component of membrane;GO:0016020,cellular_component,membrane
TraesCS3A02G247000	-1.06048	0.019033	GO:0005525,molecular_function,GTP binding;GO:0003924,molecular_function,GTPase activity
TraesCS3A02G252800	-1.25948	0.000705478	GO:0015031,biological_process,protein transport
TraesCS3A02G255400	1.04646	0.00137433	-
TraesCS3A02G259900	-1.21136	0.00107073	GO:0006355,biological_process,regulation of transcription, DNA-templated;GO:0003700,molecular_function,DNA binding transcription factor activity;GO:0003677,molecular_function,DNA binding;GO:0006351,biological_process,transcription, DNA-templated;GO:0005634,cellular_component,nucleus
TraesCS3A02G266400	-1.03149	0.035269	-
TraesCS3A02G272500	-1.11966	0.00115977	GO:0006955,biological_process,immune response;GO:0008219,biological_process,cell death;GO:0009626,biological_process,plant-type hypersensitive response;GO:0010337,biological_process,regulation of salicylic acid metabolic process
TraesCS3A02G275400	-1.75156	0.005637	GO:0000160,biological_process,phosphorelay signal transduction system;GO:0004871,molecular_function,signal transducer activity;GO:0005622,cellular_component,intracellular
TraesCS3A02G278000	2.90126	0.00173642	GO:0030170,molecular_function,pyridoxal phosphate binding;GO:0003824,molecular_function,catalytic activity;GO:0009058,biological_process,biosynthetic process
TraesCS3A02G279100	1.50176	0.0179372	GO:0016758,molecular_function,transferase activity, transferring hexosyl groups;GO:0016757,molecular_function,transferase activity, transferring glycosyl groups;GO:0016740,molecular_function,transferase activity;GO:0008152,biological_process,metabolic process
TraesCS3A02G281700	1.0196	0.0339563	GO:0003887,molecular_function,DNA-directed DNA polymerase activity;GO:0003677,molecular_function,DNA binding;GO:0071897,biological_process,DNA biosynthetic process;GO:0006260,biological_process,DNA replication;GO:0009360,cellular_component,DNA polymerase III complex;GO:0005524,molecular_function,ATP binding
TraesCS3A02G283600	-1.61587	4.75518e-05	GO:0006508,biological_process,proteolysis;GO:0016787,molecular_function,hydrolase activity;GO:0004252,molecular_function,serine-type endopeptidase activity
TraesCS3A02G283800	-1.57569	0.000291023	-
TraesCS3A02G298500	1.32679	0.0130736	GO:0055085,biological_process,transmembrane transport;GO:0022857,molecular_function,transmembrane transporter activity;GO:0016021,cellular_component,integral component of membrane
TraesCS3A02G302400	1.49624	0.0012074	-
TraesCS3A02G305900	1.30776	0.00181068	GO:0016301,molecular_function,kinase activity;GO:0016740,molecular_function,transferase activity;GO:0016310,biological_process,phosphorylation;GO:0004672,molecular_function,protein kinase activity;GO:0006468,biological_process,protein phosphorylation;GO:0000166,molecular_function,nucleotide binding;GO:0005524,molecular_function,ATP binding;GO:0007165,biological_process,signal transduction;GO:0004…
TraesCS3A02G315800	-1.31937	0.00255622	GO:0016301,molecular_function,kinase activity;GO:0004143,molecular_function,diacylglycerol kinase activity;GO:0007205,biological_process,protein kinase C-activating G-protein coupled receptor signaling pathway;GO:0016740,molecular_function,transferase activity;GO:0016310,biological_process,phosphorylation;GO:0007165,biological_process,signal transduction;GO:0008152,biological_process,metabolic pr…
TraesCS3A02G325100	-1.09897	0.0131481	GO:0046872,molecular_function,metal ion binding;GO:0098869,biological_process,cellular oxidant detoxification;GO:0016491,molecular_function,oxidoreductase activity;GO:0006979,biological_process,response to oxidative stress;GO:0042744,biological_process,hydrogen peroxide catabolic process;GO:0055114,biological_process,oxidation-reduction process;GO:0020037,molecular_function,heme binding;GO:000460…
TraesCS3A02G327100	-1.22	0.00282464	GO:0045454,biological_process,cell redox homeostasis;GO:0005623,cellular_component,cell
TraesCS3A02G328100	-2.08317	0.0163343	GO:0006355,biological_process,regulation of transcription, DNA-templated;GO:0003700,molecular_function,DNA binding transcription factor activity;GO:0003677,molecular_function,DNA binding;GO:0006351,biological_process,transcription, DNA-templated;GO:0005634,cellular_component,nucleus
TraesCS3A02G328700	3.28939	0.0044415	GO:0006281,biological_process,DNA repair;GO:0003824,molecular_function,catalytic activity;GO:0008725,molecular_function,DNA-3-methyladenine glycosylase activity;GO:0006284,biological_process,base-excision repair
TraesCS3A02G333300	1.08926	0.0183968	GO:0005874,cellular_component,microtubule;GO:0005525,molecular_function,GTP binding;GO:0007010,biological_process,cytoskeleton organization;GO:0007017,biological_process,microtubule-based process;GO:0003924,molecular_function,GTPase activity;GO:0000166,molecular_function,nucleotide binding;GO:0005200,molecular_function,structural constituent of cytoskeleton
TraesCS3A02G336900	-1.19002	0.00253399	-
TraesCS3A02G338900	-1.25405	0.00749518	-
TraesCS3A02G342600	-1.17639	0.0227789	-
TraesCS3A02G342900	1.05178	0.0055547	GO:0016705,molecular_function,oxidoreductase activity, acting on paired donors, with incorporation or reduction of molecular oxygen;GO:0046872,molecular_function,metal ion binding;GO:0004497,molecular_function,monooxygenase activity;GO:0016491,molecular_function,oxidoreductase activity;GO:0005506,molecular_function,iron ion binding;GO:0055114,biological_process,oxidation-reduction process;GO:0020…
TraesCS3A02G345200	1.51091	0.00318888	GO:0045893,biological_process,positive regulation of transcription, DNA-templated;GO:0009658,biological_process,chloroplast organization
TraesCS3A02G345300	1.45355	0.00477304	-
TraesCS3A02G347500	-1.63113	0.0102898	GO:0003677,molecular_function,DNA binding;GO:0043565,molecular_function,sequence-specific DNA binding;GO:0003700,molecular_function,DNA binding transcription factor activity;GO:0006355,biological_process,regulation of transcription, DNA-templated;GO:0006351,biological_process,transcription, DNA-templated;GO:0005634,cellular_component,nucleus
TraesCS3A02G359700	-2.41418	0.020657	-
TraesCS3A02G360300	-1.10296	0.000740187	GO:0006355,biological_process,regulation of transcription, DNA-templated;GO:0006351,biological_process,transcription, DNA-templated
TraesCS3A02G360500	1.66134	0.0312704	GO:0009523,cellular_component,photosystem II;GO:0016020,cellular_component,membrane;GO:0009654,cellular_component,photosystem II oxygen evolving complex;GO:0015979,biological_process,photosynthesis
TraesCS3A02G364300	1.13427	0.0428779	-
TraesCS3A02G368800	-1.44233	7.72865e-05	GO:0019441,biological_process,tryptophan catabolic process to kynurenine;GO:0006952,biological_process,defense response;GO:0020037,molecular_function,heme binding;GO:0046872,molecular_function,metal ion binding
TraesCS3A02G375400	-1.10811	0.00774377	GO:0006355,biological_process,regulation of transcription, DNA-templated;GO:0003677,molecular_function,DNA binding;GO:0005634,cellular_component,nucleus;GO:0006351,biological_process,transcription, DNA-templated
TraesCS3A02G378000	1.00021	0.00658125	-
TraesCS3A02G388500	-1.27182	0.000554316	-
TraesCS3A02G397700	1.00243	0.011723	GO:0016020,cellular_component,membrane;GO:0006468,biological_process,protein phosphorylation;GO:0005524,molecular_function,ATP binding;GO:0016021,cellular_component,integral component of membrane;GO:0004672,molecular_function,protein kinase activity
TraesCS3A02G406000	-1.06996	0.000221645	GO:1900150,biological_process,regulation of defense response to fungus;GO:0003677,molecular_function,DNA binding;GO:0043565,molecular_function,sequence-specific DNA binding;GO:0048364,biological_process,root development;GO:0009409,biological_process,response to cold;GO:0006355,biological_process,regulation of transcription, DNA-templated;GO:0045893,biological_process,positive regulation of transc…
TraesCS3A02G413600	-1.5833	0.00890813	GO:0004402,molecular_function,histone acetyltransferase activity;GO:0003712,molecular_function,transcription cofactor activity;GO:0006355,biological_process,regulation of transcription, DNA-templated;GO:0016573,biological_process,histone acetylation;GO:0005634,cellular_component,nucleus;GO:0008270,molecular_function,zinc ion binding
TraesCS3A02G414300	1.68011	0.0113151	GO:0016021,cellular_component,integral component of membrane;GO:0016020,cellular_component,membrane
TraesCS3A02G415500	-1.13369	0.00781961	GO:0009733,biological_process,response to auxin
TraesCS3A02G432800	-1.53243	0.0205846	-
TraesCS3A02G452100	1.26481	0.0036232	GO:0030001,biological_process,metal ion transport;GO:0046872,molecular_function,metal ion binding
TraesCS3A02G471900	-1.42176	0.00342322	GO:0016798,molecular_function,hydrolase activity, acting on glycosyl bonds;GO:0006508,biological_process,proteolysis;GO:0016787,molecular_function,hydrolase activity;GO:0004190,molecular_function,aspartic-type endopeptidase activity;GO:0008152,biological_process,metabolic process;GO:0045493,biological_process,xylan catabolic process
TraesCS3A02G494800	-1.53861	0.0283538	GO:0016757,molecular_function,transferase activity, transferring glycosyl groups;GO:0016021,cellular_component,integral component of membrane;GO:0016020,cellular_component,membrane
TraesCS3A02G498700	2.54693	0.0229566	GO:0006629,biological_process,lipid metabolic process;GO:0016787,molecular_function,hydrolase activity
TraesCS3A02G501700	-2.24318	0.0452862	-
TraesCS3A02G506000	-1.04854	0.00850553	GO:0016021,cellular_component,integral component of membrane;GO:0016020,cellular_component,membrane
TraesCS3A02G521400	-1.15972	0.0185353	GO:0008270,molecular_function,zinc ion binding;GO:0046872,molecular_function,metal ion binding
TraesCS3A02G533600	1.92184	0.0211691	GO:0016787,molecular_function,hydrolase activity;GO:0071555,biological_process,cell wall organization;GO:0005618,cellular_component,cell wall;GO:0016021,cellular_component,integral component of membrane;GO:0016020,cellular_component,membrane;GO:0005576,cellular_component,extracellular region
TraesCS3B02G012100	1.03521	0.0303334	-
TraesCS3B02G015400	-1.35774	0.00509475	GO:0004672,molecular_function,protein kinase activity;GO:0016301,molecular_function,kinase activity;GO:0006468,biological_process,protein phosphorylation;GO:0005524,molecular_function,ATP binding;GO:0016310,biological_process,phosphorylation
TraesCS3B02G023100	-2.32011	0.00272546	GO:0016021,cellular_component,integral component of membrane;GO:0016020,cellular_component,membrane
TraesCS3B02G038900	-1.33167	0.0286292	GO:0006468,biological_process,protein phosphorylation;GO:0005524,molecular_function,ATP binding;GO:0004672,molecular_function,protein kinase activity
TraesCS3B02G045500	-1.15259	0.0215916	GO:0005509,molecular_function,calcium ion binding
TraesCS3B02G060700	-1.49988	0.0324904	-
TraesCS3B02G064700	1.07785	0.00907597	GO:0004190,molecular_function,aspartic-type endopeptidase activity;GO:0006508,biological_process,proteolysis;GO:0016787,molecular_function,hydrolase activity;GO:0008233,molecular_function,peptidase activity
TraesCS3B02G076900	-1.06513	0.00300864	GO:0005524,molecular_function,ATP binding;GO:0006468,biological_process,protein phosphorylation;GO:0004672,molecular_function,protein kinase activity;GO:0016021,cellular_component,integral component of membrane;GO:0016020,cellular_component,membrane
TraesCS3B02G086500	-1.14374	0.0168853	GO:0004672,molecular_function,protein kinase activity;GO:0006468,biological_process,protein phosphorylation;GO:0005524,molecular_function,ATP binding;GO:0016021,cellular_component,integral component of membrane;GO:0016020,cellular_component,membrane
TraesCS3B02G089900	-1.7732	0.00590652	GO:0016021,cellular_component,integral component of membrane;GO:0016020,cellular_component,membrane
TraesCS3B02G097900	1.04671	0.0022815	-
TraesCS3B02G116300	1.09543	0.00344215	GO:0006508,biological_process,proteolysis;GO:0004185,molecular_function,serine-type carboxypeptidase activity
TraesCS3B02G123800	-1.756	0.000155624	-
TraesCS3B02G128500	2.22911	0.0011077	GO:0009739,biological_process,response to gibberellin;GO:0003677,molecular_function,DNA binding;GO:0009723,biological_process,response to ethylene;GO:0009651,biological_process,response to salt stress;GO:0046686,biological_process,response to cadmium ion;GO:0006355,biological_process,regulation of transcription, DNA-templated;GO:0009733,biological_process,response to auxin;GO:0009753,biological_p…
TraesCS3B02G132700	-3.0098	0.0227262	GO:0016021,cellular_component,integral component of membrane;GO:0016020,cellular_component,membrane
TraesCS3B02G132900	-1.01207	0.0130021	GO:0016021,cellular_component,integral component of membrane;GO:0016020,cellular_component,membrane
TraesCS3B02G138900	-1.03424	0.00681199	GO:0016747,molecular_function,transferase activity, transferring acyl groups other than amino-acyl groups
TraesCS3B02G139600	-1.02782	0.0150366	GO:0016021,cellular_component,integral component of membrane;GO:0016020,cellular_component,membrane
TraesCS3B02G143300	-1.61226	0.0025141	GO:0016758,molecular_function,transferase activity, transferring hexosyl groups;GO:0016757,molecular_function,transferase activity, transferring glycosyl groups;GO:0016740,molecular_function,transferase activity;GO:0008152,biological_process,metabolic process
TraesCS3B02G155900	-1.51541	4.47041e-05	GO:0008236,molecular_function,serine-type peptidase activity;GO:0006508,biological_process,proteolysis;GO:0016787,molecular_function,hydrolase activity;GO:0004252,molecular_function,serine-type endopeptidase activity;GO:0008233,molecular_function,peptidase activity
TraesCS3B02G156100	-1.61968	0.00752894	GO:0008236,molecular_function,serine-type peptidase activity;GO:0006508,biological_process,proteolysis;GO:0016787,molecular_function,hydrolase activity;GO:0004252,molecular_function,serine-type endopeptidase activity;GO:0008233,molecular_function,peptidase activity
TraesCS3B02G156200	-1.58397	0.000138548	GO:0008236,molecular_function,serine-type peptidase activity;GO:0006508,biological_process,proteolysis;GO:0016787,molecular_function,hydrolase activity;GO:0004252,molecular_function,serine-type endopeptidase activity;GO:0008233,molecular_function,peptidase activity
TraesCS3B02G163900	-1.53684	0.00519535	GO:0016021,cellular_component,integral component of membrane;GO:0016020,cellular_component,membrane
TraesCS3B02G177600	1.05757	0.0168762	GO:0015940,biological_process,pantothenate biosynthetic process;GO:0003824,molecular_function,catalytic activity;GO:0016740,molecular_function,transferase activity;GO:0003864,molecular_function,3-methyl-2-oxobutanoate hydroxymethyltransferase activity
TraesCS3B02G185700	1.02321	0.035086	GO:0048038,molecular_function,quinone binding;GO:0051536,molecular_function,iron-sulfur cluster binding;GO:0008137,molecular_function,NADH dehydrogenase (ubiquinone) activity;GO:0046872,molecular_function,metal ion binding;GO:0016491,molecular_function,oxidoreductase activity;GO:0051539,molecular_function,4 iron, 4 sulfur cluster binding;GO:0009536,cellular_component,plastid;GO:0009507,cellular_c…
TraesCS3B02G199000	-1.22306	0.00167275	GO:0003677,molecular_function,DNA binding;GO:0043565,molecular_function,sequence-specific DNA binding;GO:0003700,molecular_function,DNA binding transcription factor activity;GO:0006355,biological_process,regulation of transcription, DNA-templated;GO:0006351,biological_process,transcription, DNA-templated;GO:0005634,cellular_component,nucleus
TraesCS3B02G203700	-1.25582	3.2211e-05	GO:0006629,biological_process,lipid metabolic process;GO:0016787,molecular_function,hydrolase activity;GO:0016021,cellular_component,integral component of membrane;GO:0016020,cellular_component,membrane
TraesCS3B02G208300	-1.4126	6.04854e-05	GO:0003677,molecular_function,DNA binding;GO:0006355,biological_process,regulation of transcription, DNA-templated;GO:0006351,biological_process,transcription, DNA-templated;GO:0016020,cellular_component,membrane;GO:0005634,cellular_component,nucleus;GO:0016021,cellular_component,integral component of membrane
TraesCS3B02G233700	2.08077	0.0402811	GO:0046983,molecular_function,protein dimerization activity
TraesCS3B02G238500	-1.66854	0.000159224	-
TraesCS3B02G247700	-1.75637	0.001132	-
TraesCS3B02G248000	1.16624	0.00224425	-
TraesCS3B02G248500	-1.49573	0.00179193	GO:0016887,molecular_function,ATPase activity;GO:0000166,molecular_function,nucleotide binding;GO:0005524,molecular_function,ATP binding;GO:0016021,cellular_component,integral component of membrane;GO:0016020,cellular_component,membrane
TraesCS3B02G255400	-1.63734	0.0100253	GO:0003677,molecular_function,DNA binding;GO:0043565,molecular_function,sequence-specific DNA binding;GO:0003700,molecular_function,DNA binding transcription factor activity;GO:0006355,biological_process,regulation of transcription, DNA-templated;GO:0006351,biological_process,transcription, DNA-templated;GO:0005634,cellular_component,nucleus
TraesCS3B02G257400	-2.21864	0.0193496	GO:0016021,cellular_component,integral component of membrane;GO:0016020,cellular_component,membrane
TraesCS3B02G260400	1.73791	0.0328212	-
TraesCS3B02G262500	1.16688	0.00949169	-
TraesCS3B02G262800	-3.18787	0.00295746	-
TraesCS3B02G272300	-1.04019	0.00314781	GO:0003924,molecular_function,GTPase activity;GO:0005525,molecular_function,GTP binding
TraesCS3B02G283600	2.42386	0.00279141	-
TraesCS3B02G284600	-1.35248	0.000679709	GO:0015031,biological_process,protein transport
TraesCS3B02G285600	-1.40266	0.0175476	GO:0000166,molecular_function,nucleotide binding;GO:0016887,molecular_function,ATPase activity;GO:0005524,molecular_function,ATP binding;GO:0016021,cellular_component,integral component of membrane;GO:0016020,cellular_component,membrane
TraesCS3B02G288900	-1.40115	0.00155429	GO:0015031,biological_process,protein transport
TraesCS3B02G295400	-1.21704	0.00171255	GO:0030247,molecular_function,polysaccharide binding;GO:0004672,molecular_function,protein kinase activity;GO:0016020,cellular_component,membrane;GO:0006468,biological_process,protein phosphorylation;GO:0005524,molecular_function,ATP binding;GO:0016021,cellular_component,integral component of membrane
TraesCS3B02G299900	-1.43679	0.0084123	-
TraesCS3B02G306200	-1.27133	0.000134297	GO:0006955,biological_process,immune response;GO:0008219,biological_process,cell death;GO:0010337,biological_process,regulation of salicylic acid metabolic process;GO:0009626,biological_process,plant-type hypersensitive response
TraesCS3B02G311500	-1.28271	0.00762982	-
TraesCS3B02G313500	1.02885	0.0262038	GO:0016758,molecular_function,transferase activity, transferring hexosyl groups;GO:0016757,molecular_function,transferase activity, transferring glycosyl groups;GO:0016740,molecular_function,transferase activity;GO:0008152,biological_process,metabolic process
TraesCS3B02G317500	-1.65273	0.00185601	-
TraesCS3B02G322900	-1.69091	0.0458419	GO:0030001,biological_process,metal ion transport;GO:0046872,molecular_function,metal ion binding
TraesCS3B02G328700	-1.25311	0.0227849	GO:0055114,biological_process,oxidation-reduction process;GO:0016491,molecular_function,oxidoreductase activity;GO:0046872,molecular_function,metal ion binding
TraesCS3B02G334200	1.38941	0.0015893	-
TraesCS3B02G344800	2.06089	0.00474259	GO:0030246,molecular_function,carbohydrate binding
TraesCS3B02G354000	-1.10737	0.00132743	GO:0046872,molecular_function,metal ion binding;GO:0098869,biological_process,cellular oxidant detoxification;GO:0016491,molecular_function,oxidoreductase activity;GO:0006979,biological_process,response to oxidative stress;GO:0055114,biological_process,oxidation-reduction process;GO:0042744,biological_process,hydrogen peroxide catabolic process;GO:0020037,molecular_function,heme binding;GO:000460…
TraesCS3B02G354400	-1.22941	0.0118464	GO:0043531,molecular_function,ADP binding
TraesCS3B02G356800	-2.72146	0.00528312	GO:0016021,cellular_component,integral component of membrane;GO:0016020,cellular_component,membrane
TraesCS3B02G357500	-1.091	0.0173962	GO:0009751,biological_process,response to salicylic acid;GO:0080113,biological_process,regulation of seed growth;GO:0006355,biological_process,regulation of transcription, DNA-templated;GO:0044212,molecular_function,transcription regulatory region DNA binding;GO:0006351,biological_process,transcription, DNA-templated;GO:0010337,biological_process,regulation of salicylic acid metabolic process;GO:…
TraesCS3B02G362900	-1.14992	0.00396955	GO:0016758,molecular_function,transferase activity, transferring hexosyl groups;GO:0016757,molecular_function,transferase activity, transferring glycosyl groups;GO:0016740,molecular_function,transferase activity;GO:0008152,biological_process,metabolic process
TraesCS3B02G370300	-1.67072	0.00856809	GO:0006629,biological_process,lipid metabolic process;GO:0008081,molecular_function,phosphoric diester hydrolase activity
TraesCS3B02G374600	-1.48691	0.00443056	-
TraesCS3B02G376300	-1.07297	0.0240599	GO:0006468,biological_process,protein phosphorylation;GO:0004672,molecular_function,protein kinase activity;GO:0005524,molecular_function,ATP binding
TraesCS3B02G377300	1.45306	0.0163003	GO:0045893,biological_process,positive regulation of transcription, DNA-templated;GO:0009658,biological_process,chloroplast organization
TraesCS3B02G379200	-1.48832	0.00766162	GO:0009739,biological_process,response to gibberellin;GO:0003677,molecular_function,DNA binding;GO:0009938,biological_process,negative regulation of gibberellic acid mediated signaling pathway;GO:0043565,molecular_function,sequence-specific DNA binding;GO:0009737,biological_process,response to abscisic acid;GO:0003700,molecular_function,DNA binding transcription factor activity;GO:0045893,biologi…
TraesCS3B02G382900	-1.23807	0.0131237	GO:0016021,cellular_component,integral component of membrane;GO:0016020,cellular_component,membrane
TraesCS3B02G392100	-1.83864	0.000935714	-
TraesCS3B02G392200	-2.81931	0.000718399	-
TraesCS3B02G392500	-2.46698	0.0113636	-
TraesCS3B02G400800	-1.79605	0.000185369	GO:0019441,biological_process,tryptophan catabolic process to kynurenine;GO:0006952,biological_process,defense response;GO:0020037,molecular_function,heme binding;GO:0046872,molecular_function,metal ion binding
TraesCS3B02G407600	-1.15721	0.0103962	GO:0006355,biological_process,regulation of transcription, DNA-templated;GO:0003677,molecular_function,DNA binding;GO:0005634,cellular_component,nucleus;GO:0006351,biological_process,transcription, DNA-templated
TraesCS3B02G407700	-1.90974	0.0163385	GO:0006355,biological_process,regulation of transcription, DNA-templated;GO:0003677,molecular_function,DNA binding;GO:0005634,cellular_component,nucleus;GO:0006351,biological_process,transcription, DNA-templated
TraesCS3B02G408500	-1.7748	0.00223885	GO:0016021,cellular_component,integral component of membrane;GO:0016020,cellular_component,membrane
TraesCS3B02G409000	-1.07267	0.00387917	GO:0016758,molecular_function,transferase activity, transferring hexosyl groups;GO:0016740,molecular_function,transferase activity;GO:0008152,biological_process,metabolic process
TraesCS3B02G409100	-1.35358	0.00514415	GO:0016758,molecular_function,transferase activity, transferring hexosyl groups;GO:0016740,molecular_function,transferase activity;GO:0008152,biological_process,metabolic process
TraesCS3B02G426600	-1.26373	0.0026852	GO:0004842,molecular_function,ubiquitin-protein transferase activity;GO:0016740,molecular_function,transferase activity;GO:0016567,biological_process,protein ubiquitination
TraesCS3B02G438900	1.1914	0.00648997	GO:0006355,biological_process,regulation of transcription, DNA-templated;GO:0043565,molecular_function,sequence-specific DNA binding;GO:0003700,molecular_function,DNA binding transcription factor activity;GO:0003677,molecular_function,DNA binding;GO:0005634,cellular_component,nucleus
TraesCS3B02G444500	2.26331	0.0192598	GO:0055114,biological_process,oxidation-reduction process;GO:0016491,molecular_function,oxidoreductase activity
TraesCS3B02G468800	-1.60035	0.0109529	-
TraesCS3B02G472800	-1.19916	0.00117611	GO:0006355,biological_process,regulation of transcription, DNA-templated;GO:0003677,molecular_function,DNA binding;GO:0006351,biological_process,transcription, DNA-templated;GO:0005634,cellular_component,nucleus
TraesCS3B02G473100	-1.05258	0.014682	GO:0046777,biological_process,protein autophosphorylation;GO:0005886,cellular_component,plasma membrane;GO:0004674,molecular_function,protein serine/threonine kinase activity;GO:0006468,biological_process,protein phosphorylation;GO:0005524,molecular_function,ATP binding;GO:0004672,molecular_function,protein kinase activity
TraesCS3B02G483800	1.06137	0.00920018	GO:0004553,molecular_function,hydrolase activity, hydrolyzing O-glycosyl compounds;GO:0005975,biological_process,carbohydrate metabolic process
TraesCS3B02G483900	1.49569	0.000479279	GO:0004553,molecular_function,hydrolase activity, hydrolyzing O-glycosyl compounds;GO:0005975,biological_process,carbohydrate metabolic process
TraesCS3B02G536600	-1.05211	0.00435179	GO:0005509,molecular_function,calcium ion binding
TraesCS3B02G537800	-1.38688	0.0043924	-
TraesCS3B02G538300	-1.55907	0.0245683	GO:0005509,molecular_function,calcium ion binding
TraesCS3B02G548600	1.44487	0.0384921	GO:0000160,biological_process,phosphorelay signal transduction system;GO:0005622,cellular_component,intracellular
TraesCS3B02G548700	-4.54336	0.0237931	-
TraesCS3B02G555700	1.22564	0.0132096	GO:0004672,molecular_function,protein kinase activity;GO:0006468,biological_process,protein phosphorylation;GO:0005524,molecular_function,ATP binding;GO:0016021,cellular_component,integral component of membrane;GO:0016020,cellular_component,membrane
TraesCS3B02G561800	2.07814	0.0234837	GO:0006629,biological_process,lipid metabolic process;GO:0016787,molecular_function,hydrolase activity
TraesCS3B02G561700	2.07814	0.0234837	GO:0006629,biological_process,lipid metabolic process;GO:0016787,molecular_function,hydrolase activity
TraesCS3B02G563500	1.89555	0.0191815	GO:0055085,biological_process,transmembrane transport;GO:0006855,biological_process,drug transmembrane transport;GO:0015297,molecular_function,antiporter activity;GO:0015238,molecular_function,drug transmembrane transporter activity;GO:0016020,cellular_component,membrane;GO:0016021,cellular_component,integral component of membrane
TraesCS3B02G574000	-1.25345	0.0247869	GO:0016021,cellular_component,integral component of membrane;GO:0016020,cellular_component,membrane
TraesCS3B02G578100	-2.16208	0.0488459	GO:0006468,biological_process,protein phosphorylation;GO:0004672,molecular_function,protein kinase activity;GO:0005524,molecular_function,ATP binding
TraesCS3B02G598400	1.41929	0.0188469	GO:0016758,molecular_function,transferase activity, transferring hexosyl groups;GO:0016740,molecular_function,transferase activity;GO:0008152,biological_process,metabolic process
TraesCS3B02G611800	-1.27106	0.00209409	GO:0005737,cellular_component,cytoplasm;GO:0006796,biological_process,phosphate-containing compound metabolic process;GO:0004427,molecular_function,inorganic diphosphatase activity;GO:0000287,molecular_function,magnesium ion binding
TraesCS3B02G612300	-1.17576	0.0101686	GO:0006355,biological_process,regulation of transcription, DNA-templated;GO:0046983,molecular_function,protein dimerization activity;GO:0003677,molecular_function,DNA binding;GO:0006351,biological_process,transcription, DNA-templated;GO:0005634,cellular_component,nucleus
TraesCS3B02G612400	-1.29592	0.00618847	GO:0006355,biological_process,regulation of transcription, DNA-templated;GO:0046983,molecular_function,protein dimerization activity;GO:0003677,molecular_function,DNA binding;GO:0005634,cellular_component,nucleus;GO:0006351,biological_process,transcription, DNA-templated
TraesCS3B02G612500	-2.2623	0.021717	GO:0006355,biological_process,regulation of transcription, DNA-templated;GO:0046983,molecular_function,protein dimerization activity;GO:0003677,molecular_function,DNA binding;GO:0006351,biological_process,transcription, DNA-templated;GO:0005634,cellular_component,nucleus
TraesCS3B02G612600	-2.26468	0.0320604	GO:0006355,biological_process,regulation of transcription, DNA-templated;GO:0046983,molecular_function,protein dimerization activity;GO:0003677,molecular_function,DNA binding;GO:0005634,cellular_component,nucleus;GO:0006351,biological_process,transcription, DNA-templated
TraesCS3B02G612800	-1.56176	0.00532239	GO:0006355,biological_process,regulation of transcription, DNA-templated;GO:0046983,molecular_function,protein dimerization activity;GO:0003677,molecular_function,DNA binding;GO:0006351,biological_process,transcription, DNA-templated;GO:0005634,cellular_component,nucleus
TraesCS3D02G012000	1.90517	0.0164993	GO:0004144,molecular_function,diacylglycerol O-acyltransferase activity;GO:0045017,biological_process,glycerolipid biosynthetic process
TraesCS3D02G020600	-1.1374	0.00846815	GO:0016788,molecular_function,hydrolase activity, acting on ester bonds
TraesCS3D02G024200	-1.48631	0.0241372	GO:0016021,cellular_component,integral component of membrane;GO:0016020,cellular_component,membrane
TraesCS3D02G026700	1.14181	0.0250511	GO:0016021,cellular_component,integral component of membrane;GO:0016020,cellular_component,membrane
TraesCS3D02G036000	-1.40897	0.000960807	GO:0006468,biological_process,protein phosphorylation;GO:0004672,molecular_function,protein kinase activity;GO:0005524,molecular_function,ATP binding
TraesCS3D02G039300	-1.34707	0.000145005	GO:0004190,molecular_function,aspartic-type endopeptidase activity;GO:0006508,biological_process,proteolysis
TraesCS3D02G041500	-1.21296	0.0226097	GO:0005509,molecular_function,calcium ion binding
TraesCS3D02G043800	1.22028	0.0459813	-
TraesCS3D02G045200	-1.14622	0.000136956	GO:0030247,molecular_function,polysaccharide binding;GO:0004672,molecular_function,protein kinase activity;GO:0016020,cellular_component,membrane;GO:0006468,biological_process,protein phosphorylation;GO:0005524,molecular_function,ATP binding;GO:0016021,cellular_component,integral component of membrane
TraesCS3D02G063800	-1.79844	0.0223629	GO:0006468,biological_process,protein phosphorylation;GO:0016020,cellular_component,membrane;GO:0005524,molecular_function,ATP binding;GO:0016021,cellular_component,integral component of membrane;GO:0004672,molecular_function,protein kinase activity
TraesCS3D02G064700	-1.55554	0.028256	GO:0005524,molecular_function,ATP binding;GO:0006468,biological_process,protein phosphorylation;GO:0004672,molecular_function,protein kinase activity;GO:0016021,cellular_component,integral component of membrane;GO:0016020,cellular_component,membrane
TraesCS3D02G064800	-2.02475	0.000291987	GO:0004672,molecular_function,protein kinase activity;GO:0006468,biological_process,protein phosphorylation;GO:0005524,molecular_function,ATP binding;GO:0016021,cellular_component,integral component of membrane;GO:0016020,cellular_component,membrane
TraesCS3D02G074600	-1.26845	0.00743782	-
TraesCS3D02G080100	-1.7879	0.000516847	GO:0016021,cellular_component,integral component of membrane;GO:0016020,cellular_component,membrane
TraesCS3D02G107500	-1.24582	0.0224573	-
TraesCS3D02G111100	1.1854	0.0467487	GO:0009739,biological_process,response to gibberellin;GO:0003677,molecular_function,DNA binding;GO:0009723,biological_process,response to ethylene;GO:0009651,biological_process,response to salt stress;GO:0046686,biological_process,response to cadmium ion;GO:0006355,biological_process,regulation of transcription, DNA-templated;GO:0009733,biological_process,response to auxin;GO:0009753,biological_p…
TraesCS3D02G121600	-1.62967	0.00138843	GO:0016747,molecular_function,transferase activity, transferring acyl groups other than amino-acyl groups;GO:0016740,molecular_function,transferase activity
TraesCS3D02G122200	-1.26974	0.00169705	GO:0016021,cellular_component,integral component of membrane;GO:0016020,cellular_component,membrane
TraesCS3D02G126500	-1.22136	0.0319292	GO:0016758,molecular_function,transferase activity, transferring hexosyl groups;GO:0016757,molecular_function,transferase activity, transferring glycosyl groups;GO:0016740,molecular_function,transferase activity;GO:0008152,biological_process,metabolic process
TraesCS3D02G136900	-1.07578	0.0258481	GO:0016705,molecular_function,oxidoreductase activity, acting on paired donors, with incorporation or reduction of molecular oxygen;GO:0046872,molecular_function,metal ion binding;GO:0004497,molecular_function,monooxygenase activity;GO:0016491,molecular_function,oxidoreductase activity;GO:0005506,molecular_function,iron ion binding;GO:0055114,biological_process,oxidation-reduction process;GO:0020…
TraesCS3D02G146400	-1.43039	0.000234624	GO:0016021,cellular_component,integral component of membrane;GO:0005886,cellular_component,plasma membrane;GO:0010199,biological_process,organ boundary specification between lateral organs and the meristem;GO:0048530,biological_process,fruit morphogenesis;GO:0016020,cellular_component,membrane
TraesCS3D02G149300	1.17708	0.0245725	GO:0055085,biological_process,transmembrane transport;GO:0022857,molecular_function,transmembrane transporter activity;GO:0005886,cellular_component,plasma membrane;GO:0016021,cellular_component,integral component of membrane;GO:0016020,cellular_component,membrane
TraesCS3D02G150800	1.30285	0.0359646	-
TraesCS3D02G158600	1.46437	0.0167072	GO:0009269,biological_process,response to desiccation
TraesCS3D02G161200	-1.68244	0.0146972	-
TraesCS3D02G173300	-1.38463	0.00571098	GO:0003677,molecular_function,DNA binding;GO:0043565,molecular_function,sequence-specific DNA binding;GO:0003700,molecular_function,DNA binding transcription factor activity;GO:0006355,biological_process,regulation of transcription, DNA-templated;GO:0006351,biological_process,transcription, DNA-templated;GO:0005634,cellular_component,nucleus
TraesCS3D02G179200	-1.37721	6.93385e-05	GO:0006629,biological_process,lipid metabolic process;GO:0016787,molecular_function,hydrolase activity;GO:0016021,cellular_component,integral component of membrane;GO:0016020,cellular_component,membrane
TraesCS3D02G183900	-1.45449	2.27435e-05	GO:0003677,molecular_function,DNA binding;GO:0006355,biological_process,regulation of transcription, DNA-templated;GO:0006351,biological_process,transcription, DNA-templated;GO:0016020,cellular_component,membrane;GO:0005634,cellular_component,nucleus;GO:0016021,cellular_component,integral component of membrane
TraesCS3D02G188000	-2.36352	6.3349e-05	GO:0055085,biological_process,transmembrane transport;GO:0005215,molecular_function,transporter activity;GO:0006814,biological_process,sodium ion transport;GO:0016021,cellular_component,integral component of membrane;GO:0016020,cellular_component,membrane
TraesCS3D02G193700	-2.95867	0.00282351	-
TraesCS3D02G208500	2.36066	0.0156844	GO:0046983,molecular_function,protein dimerization activity
TraesCS3D02G209200	-1.54281	0.000171725	-
TraesCS3D02G227400	-2.10562	0.00119272	GO:0003677,molecular_function,DNA binding;GO:0043565,molecular_function,sequence-specific DNA binding;GO:0003700,molecular_function,DNA binding transcription factor activity;GO:0006355,biological_process,regulation of transcription, DNA-templated;GO:0006351,biological_process,transcription, DNA-templated;GO:0005634,cellular_component,nucleus
TraesCS3D02G234300	-1.37765	0.00296054	GO:0016887,molecular_function,ATPase activity;GO:0000166,molecular_function,nucleotide binding;GO:0005524,molecular_function,ATP binding;GO:0016021,cellular_component,integral component of membrane;GO:0016020,cellular_component,membrane
TraesCS3D02G236700	1.03103	0.00462627	GO:0016021,cellular_component,integral component of membrane;GO:0016020,cellular_component,membrane
TraesCS3D02G239300	1.10541	0.0258899	GO:0099402,biological_process,plant organ development
TraesCS3D02G244900	2.01692	0.0031943	-
TraesCS3D02G245900	-1.00917	0.000442311	-
TraesCS3D02G253500	-1.5553	0.000285514	GO:0015031,biological_process,protein transport
TraesCS3D02G253700	-1.43807	0.0491228	GO:0046983,molecular_function,protein dimerization activity
TraesCS3D02G260100	-1.285	0.00760611	GO:0006355,biological_process,regulation of transcription, DNA-templated;GO:0003700,molecular_function,DNA binding transcription factor activity;GO:0003677,molecular_function,DNA binding;GO:0006351,biological_process,transcription, DNA-templated;GO:0005634,cellular_component,nucleus
TraesCS3D02G261000	1.0697	0.000504138	-
TraesCS3D02G262200	-1.10831	0.00114908	GO:0030247,molecular_function,polysaccharide binding;GO:0004672,molecular_function,protein kinase activity;GO:0016020,cellular_component,membrane;GO:0006468,biological_process,protein phosphorylation;GO:0005524,molecular_function,ATP binding;GO:0016021,cellular_component,integral component of membrane
TraesCS3D02G266600	-1.52312	0.011699	-
TraesCS3D02G272100	-1.15961	0.000567772	GO:0006955,biological_process,immune response;GO:0008219,biological_process,cell death;GO:0010337,biological_process,regulation of salicylic acid metabolic process;GO:0009626,biological_process,plant-type hypersensitive response
TraesCS3D02G275200	1.07884	0.0104073	GO:0003777,molecular_function,microtubule motor activity;GO:0003774,molecular_function,motor activity;GO:0008017,molecular_function,microtubule binding;GO:0007018,biological_process,microtubule-based movement;GO:0000166,molecular_function,nucleotide binding;GO:0005524,molecular_function,ATP binding
TraesCS3D02G276200	-1.6419	0.00306082	GO:0016301,molecular_function,kinase activity;GO:0016740,molecular_function,transferase activity;GO:0005524,molecular_function,ATP binding;GO:0004674,molecular_function,protein serine/threonine kinase activity;GO:0016020,cellular_component,membrane;GO:0006468,biological_process,protein phosphorylation;GO:0000166,molecular_function,nucleotide binding;GO:0016310,biological_process,phosphorylation;G…
TraesCS3D02G283500	-1.22947	3.15448e-05	GO:0006508,biological_process,proteolysis;GO:0016787,molecular_function,hydrolase activity;GO:0004252,molecular_function,serine-type endopeptidase activity
TraesCS3D02G283700	-1.23541	0.0100416	-
TraesCS3D02G296000	1.32984	0.00736032	GO:0016301,molecular_function,kinase activity;GO:0016740,molecular_function,transferase activity;GO:0005524,molecular_function,ATP binding;GO:0004672,molecular_function,protein kinase activity;GO:0006468,biological_process,protein phosphorylation;GO:0000166,molecular_function,nucleotide binding;GO:0016310,biological_process,phosphorylation;GO:0007165,biological_process,signal transduction;GO:0004…
TraesCS3D02G299600	1.53312	0.017952	-
TraesCS3D02G305500	1.24148	0.0300926	GO:0006511,biological_process,ubiquitin-dependent protein catabolic process
TraesCS3D02G310300	2.16593	0.00106646	GO:0030246,molecular_function,carbohydrate binding
TraesCS3D02G311900	-1.21058	0.0191748	-
TraesCS3D02G315700	-1.29948	0.000277589	GO:0016301,molecular_function,kinase activity;GO:0004143,molecular_function,diacylglycerol kinase activity;GO:0007205,biological_process,protein kinase C-activating G-protein coupled receptor signaling pathway;GO:0016740,molecular_function,transferase activity;GO:0016310,biological_process,phosphorylation;GO:0003951,molecular_function,NAD+ kinase activity;GO:0008152,biological_process,metabolic p…
TraesCS3D02G317300	1.51728	0.00180181	GO:0016301,molecular_function,kinase activity;GO:0016740,molecular_function,transferase activity;GO:0016310,biological_process,phosphorylation;GO:0048544,biological_process,recognition of pollen;GO:0004672,molecular_function,protein kinase activity;GO:0016020,cellular_component,membrane;GO:0006468,biological_process,protein phosphorylation;GO:0000166,molecular_function,nucleotide binding;GO:00055…
TraesCS3D02G318500	-1.07393	0.0102864	GO:0046872,molecular_function,metal ion binding;GO:0098869,biological_process,cellular oxidant detoxification;GO:0016491,molecular_function,oxidoreductase activity;GO:0006979,biological_process,response to oxidative stress;GO:0042744,biological_process,hydrogen peroxide catabolic process;GO:0055114,biological_process,oxidation-reduction process;GO:0020037,molecular_function,heme binding;GO:000460…
TraesCS3D02G329000	-1.4199	0.0196869	GO:0016021,cellular_component,integral component of membrane;GO:0016020,cellular_component,membrane
TraesCS3D02G332200	-1.55115	0.0260375	GO:0006629,biological_process,lipid metabolic process;GO:0008081,molecular_function,phosphoric diester hydrolase activity
TraesCS3D02G332500	-1.0658	0.00823674	-
TraesCS3D02G336400	-1.04085	0.0301013	-
TraesCS3D02G339300	1.37912	0.00830281	GO:0009658,biological_process,chloroplast organization;GO:0045893,biological_process,positive regulation of transcription, DNA-templated
TraesCS3D02G341100	-1.17705	0.0368869	GO:0009739,biological_process,response to gibberellin;GO:0003677,molecular_function,DNA binding;GO:0009938,biological_process,negative regulation of gibberellic acid mediated signaling pathway;GO:0043565,molecular_function,sequence-specific DNA binding;GO:0009737,biological_process,response to abscisic acid;GO:0003700,molecular_function,DNA binding transcription factor activity;GO:0045893,biologi…
TraesCS3D02G344400	-1.03794	0.00304962	GO:0016021,cellular_component,integral component of membrane;GO:0016020,cellular_component,membrane
TraesCS3D02G353600	-1.59563	0.000879382	-
TraesCS3D02G353700	-2.2914	0.00807121	-
TraesCS3D02G353800	-3.28574	0.00749672	-
TraesCS3D02G353900	-2.54447	0.00983553	-
TraesCS3D02G355700	-1.30881	0.00747691	-
TraesCS3D02G355800	-1.31478	0.00674399	-
TraesCS3D02G357700	1.13815	0.0488928	-
TraesCS3D02G361500	2.34052	0.00213121	-
TraesCS3D02G361800	-1.67056	3.41909e-05	GO:0020037,molecular_function,heme binding;GO:0006952,biological_process,defense response;GO:0019441,biological_process,tryptophan catabolic process to kynurenine;GO:0046872,molecular_function,metal ion binding
TraesCS3D02G364700	-1.05188	0.0139683	-
TraesCS3D02G367900	-1.86313	0.0254232	GO:0006355,biological_process,regulation of transcription, DNA-templated;GO:0003677,molecular_function,DNA binding;GO:0006351,biological_process,transcription, DNA-templated;GO:0005634,cellular_component,nucleus
TraesCS3D02G368000	-1.66844	0.0452218	GO:0006355,biological_process,regulation of transcription, DNA-templated;GO:0003677,molecular_function,DNA binding;GO:0006351,biological_process,transcription, DNA-templated;GO:0005634,cellular_component,nucleus
TraesCS3D02G375900	1.74042	0.00740024	GO:0055085,biological_process,transmembrane transport;GO:0022857,molecular_function,transmembrane transporter activity;GO:0016021,cellular_component,integral component of membrane;GO:0016020,cellular_component,membrane
TraesCS3D02G377300	-1.18575	0.00683457	GO:0003677,molecular_function,DNA binding
TraesCS3D02G382600	-1.62466	0.0110566	-
TraesCS3D02G382700	-2.02807	0.00387331	-
TraesCS3D02G382800	-1.77354	0.000651275	-
TraesCS3D02G388700	-1.91661	8.65992e-05	GO:0046983,molecular_function,protein dimerization activity
TraesCS3D02G392900	1.62248	0.0252221	-
TraesCS3D02G401800	1.06846	0.0142906	GO:0005524,molecular_function,ATP binding;GO:0006468,biological_process,protein phosphorylation;GO:0004672,molecular_function,protein kinase activity;GO:0016021,cellular_component,integral component of membrane;GO:0016020,cellular_component,membrane
TraesCS3D02G408100	-1.21682	0.0112609	GO:0004402,molecular_function,histone acetyltransferase activity;GO:0003712,molecular_function,transcription cofactor activity;GO:0006355,biological_process,regulation of transcription, DNA-templated;GO:0016573,biological_process,histone acetylation;GO:0005634,cellular_component,nucleus;GO:0008270,molecular_function,zinc ion binding
TraesCS3D02G408800	1.54774	0.000148579	GO:0016021,cellular_component,integral component of membrane;GO:0016020,cellular_component,membrane
TraesCS3D02G428400	1.19535	0.00096955	GO:0016021,cellular_component,integral component of membrane;GO:0016020,cellular_component,membrane
TraesCS3D02G440100	1.45391	0.00449222	-
TraesCS3D02G451400	-2.10276	0.0385867	-
TraesCS3D02G467600	-1.65088	5.18773e-05	GO:0004190,molecular_function,aspartic-type endopeptidase activity;GO:0006508,biological_process,proteolysis;GO:0045493,biological_process,xylan catabolic process
TraesCS3D02G475000	-1.17292	0.0131695	GO:0004553,molecular_function,hydrolase activity, hydrolyzing O-glycosyl compounds;GO:0005975,biological_process,carbohydrate metabolic process;GO:0016798,molecular_function,hydrolase activity, acting on glycosyl bonds;GO:0016787,molecular_function,hydrolase activity;GO:0008152,biological_process,metabolic process
TraesCS3D02G475100	-1.81906	0.012494	GO:0004553,molecular_function,hydrolase activity, hydrolyzing O-glycosyl compounds;GO:0005975,biological_process,carbohydrate metabolic process;GO:0016787,molecular_function,hydrolase activity
TraesCS3D02G482600	1.08286	0.0137134	GO:0006355,biological_process,regulation of transcription, DNA-templated;GO:0006351,biological_process,transcription, DNA-templated;GO:0000989,molecular_function,transcription factor activity, transcription factor binding;GO:0005634,cellular_component,nucleus
TraesCS3D02G483200	-1.27541	0.0185691	GO:0005509,molecular_function,calcium ion binding
TraesCS3D02G483600	-1.29648	0.00318696	-
TraesCS3D02G487200	-1.27064	0.0220732	-
TraesCS3D02G494600	1.67633	0.019335	GO:0005634,cellular_component,nucleus;GO:0000160,biological_process,phosphorelay signal transduction system
TraesCS3D02G495200	-2.23944	0.011088	-
TraesCS3D02G499600	1.41186	0.0398038	GO:0016788,molecular_function,hydrolase activity, acting on ester bonds;GO:0003824,molecular_function,catalytic activity;GO:0008152,biological_process,metabolic process
TraesCS3D02G505400	2.5068	0.0377353	GO:0006629,biological_process,lipid metabolic process;GO:0016787,molecular_function,hydrolase activity
TraesCS3D02G513700	1.12766	0.00035291	-
TraesCS3D02G513800	-3.19426	0.000386253	GO:0006355,biological_process,regulation of transcription, DNA-templated;GO:0046983,molecular_function,protein dimerization activity;GO:0003677,molecular_function,DNA binding;GO:0005634,cellular_component,nucleus;GO:0006351,biological_process,transcription, DNA-templated
TraesCS3D02G514000	-1.00733	0.0389354	GO:0016021,cellular_component,integral component of membrane;GO:0016020,cellular_component,membrane
TraesCS3D02G520200	-1.5262	0.0034507	-
TraesCS3D02G537400	1.05876	0.0417431	GO:0006355,biological_process,regulation of transcription, DNA-templated;GO:0003677,molecular_function,DNA binding;GO:0005634,cellular_component,nucleus
TraesCS4A02G005500	-1.10886	0.00950823	GO:0006355,biological_process,regulation of transcription, DNA-templated;GO:0003700,molecular_function,DNA binding transcription factor activity;GO:0003677,molecular_function,DNA binding;GO:0006351,biological_process,transcription, DNA-templated;GO:0005634,cellular_component,nucleus
TraesCS4A02G005700	-1.44558	0.0112887	GO:0010951,biological_process,negative regulation of endopeptidase activity;GO:0004867,molecular_function,serine-type endopeptidase inhibitor activity;GO:0005576,cellular_component,extracellular region
TraesCS4A02G012300	1.8113	0.038826	GO:0032259,biological_process,methylation;GO:0046983,molecular_function,protein dimerization activity;GO:0008168,molecular_function,methyltransferase activity;GO:0016740,molecular_function,transferase activity;GO:0008171,molecular_function,O-methyltransferase activity
TraesCS4A02G017000	-2.381	0.00134926	GO:0009733,biological_process,response to auxin
TraesCS4A02G017400	-2.38585	0.000191601	GO:0006629,biological_process,lipid metabolic process;GO:0016787,molecular_function,hydrolase activity;GO:0016042,biological_process,lipid catabolic process;GO:0008152,biological_process,metabolic process
TraesCS4A02G017700	1.21579	0.0076878	GO:0006355,biological_process,regulation of transcription, DNA-templated;GO:0003677,molecular_function,DNA binding;GO:0005634,cellular_component,nucleus
TraesCS4A02G030300	-2.41521	0.00323459	GO:0005694,cellular_component,chromosome;GO:0000786,cellular_component,nucleosome;GO:0003677,molecular_function,DNA binding;GO:0005634,cellular_component,nucleus;GO:0046982,molecular_function,protein heterodimerization activity
TraesCS4A02G035400	-2.21493	0.000137787	GO:0006355,biological_process,regulation of transcription, DNA-templated;GO:0003700,molecular_function,DNA binding transcription factor activity;GO:0003677,molecular_function,DNA binding;GO:0005634,cellular_component,nucleus;GO:0006351,biological_process,transcription, DNA-templated
TraesCS4A02G042100	1.589	0.000510398	GO:0055085,biological_process,transmembrane transport;GO:0022857,molecular_function,transmembrane transporter activity;GO:0005215,molecular_function,transporter activity;GO:0016021,cellular_component,integral component of membrane;GO:0016020,cellular_component,membrane
TraesCS4A02G043800	-1.7676	0.00607286	GO:0030170,molecular_function,pyridoxal phosphate binding;GO:0008483,molecular_function,transaminase activity;GO:0003824,molecular_function,catalytic activity;GO:0009058,biological_process,biosynthetic process
TraesCS4A02G044000	-1.3808	0.0154681	GO:0055114,biological_process,oxidation-reduction process;GO:0016021,cellular_component,integral component of membrane;GO:0016020,cellular_component,membrane
TraesCS4A02G050000	-1.14415	0.00318127	GO:0016787,molecular_function,hydrolase activity;GO:0004721,molecular_function,phosphoprotein phosphatase activity;GO:0043169,molecular_function,cation binding;GO:0003824,molecular_function,catalytic activity;GO:0046872,molecular_function,metal ion binding;GO:0006470,biological_process,protein dephosphorylation;GO:0004722,molecular_function,protein serine/threonine phosphatase activity
TraesCS4A02G052200	1.35388	0.00945974	GO:0004553,molecular_function,hydrolase activity, hydrolyzing O-glycosyl compounds;GO:0005975,biological_process,carbohydrate metabolic process;GO:0016787,molecular_function,hydrolase activity
TraesCS4A02G063800	1.12623	0.00328929	GO:0004356,molecular_function,glutamate-ammonia ligase activity;GO:0003824,molecular_function,catalytic activity;GO:0006542,biological_process,glutamine biosynthetic process;GO:0006807,biological_process,nitrogen compound metabolic process;GO:0016874,molecular_function,ligase activity;GO:0000166,molecular_function,nucleotide binding;GO:0005524,molecular_function,ATP binding
TraesCS4A02G070800	1.21242	0.0173633	-
TraesCS4A02G091300	1.08141	5.44855e-05	GO:0003723,molecular_function,RNA binding;GO:0003676,molecular_function,nucleic acid binding;GO:0016021,cellular_component,integral component of membrane;GO:0016020,cellular_component,membrane
TraesCS4A02G093000	-1.79129	0.0276403	-
TraesCS4A02G097800	1.28116	0.0051993	GO:0006355,biological_process,regulation of transcription, DNA-templated;GO:0003677,molecular_function,DNA binding;GO:0005634,cellular_component,nucleus
TraesCS4A02G097900	2.09579	0.00151271	GO:0000166,molecular_function,nucleotide binding;GO:0005524,molecular_function,ATP binding
TraesCS4A02G100400	-4.6841	0.001618	GO:0005694,cellular_component,chromosome;GO:0000786,cellular_component,nucleosome;GO:0003677,molecular_function,DNA binding;GO:0005634,cellular_component,nucleus;GO:0046982,molecular_function,protein heterodimerization activity
TraesCS4A02G101900	-1.12602	0.0165736	-
TraesCS4A02G102900	-1.40911	0.000477954	GO:0005524,molecular_function,ATP binding;GO:0006468,biological_process,protein phosphorylation;GO:0004672,molecular_function,protein kinase activity;GO:0016021,cellular_component,integral component of membrane;GO:0016020,cellular_component,membrane
TraesCS4A02G106400	-1.02889	0.00347791	GO:0009617,biological_process,response to bacterium;GO:0080136,biological_process,priming of cellular response to stress;GO:0004672,molecular_function,protein kinase activity;GO:0005524,molecular_function,ATP binding;GO:0016301,molecular_function,kinase activity;GO:0005737,cellular_component,cytoplasm;GO:0016310,biological_process,phosphorylation;GO:0050832,biological_process,defense response to …
TraesCS4A02G110100	-1.32643	0.0179626	GO:0016787,molecular_function,hydrolase activity;GO:0004721,molecular_function,phosphoprotein phosphatase activity;GO:0043169,molecular_function,cation binding;GO:0003824,molecular_function,catalytic activity;GO:0046872,molecular_function,metal ion binding;GO:0006470,biological_process,protein dephosphorylation;GO:0004722,molecular_function,protein serine/threonine phosphatase activity
TraesCS4A02G111000	1.1572	0.0329349	GO:0009941,cellular_component,chloroplast envelope
TraesCS4A02G114000	-1.02369	0.0079048	-
TraesCS4A02G114400	2.09014	0.000364984	-
TraesCS4A02G116100	-1.0364	0.0186579	GO:0016757,molecular_function,transferase activity, transferring glycosyl groups;GO:0016021,cellular_component,integral component of membrane;GO:0048767,biological_process,root hair elongation
TraesCS4A02G117000	1.42198	0.030243	GO:0016757,molecular_function,transferase activity, transferring glycosyl groups
TraesCS4A02G117100	-1.6994	0.000413017	GO:0031225,cellular_component,anchored component of membrane;GO:0010215,biological_process,cellulose microfibril organization;GO:0016021,cellular_component,integral component of membrane;GO:0016020,cellular_component,membrane
TraesCS4A02G124900	-1.17616	0.0107737	GO:0003677,molecular_function,DNA binding;GO:0045893,biological_process,positive regulation of transcription, DNA-templated;GO:0009409,biological_process,response to cold;GO:1901002,biological_process,positive regulation of response to salt stress;GO:1902584,biological_process,positive regulation of response to water deprivation;GO:0005634,cellular_component,nucleus
TraesCS4A02G133400	1.08129	0.00462738	GO:0004672,molecular_function,protein kinase activity;GO:0016020,cellular_component,membrane;GO:0006468,biological_process,protein phosphorylation;GO:0000166,molecular_function,nucleotide binding;GO:0005524,molecular_function,ATP binding;GO:0016021,cellular_component,integral component of membrane
TraesCS4A02G145400	1.40022	0.0190125	GO:0006520,biological_process,cellular amino acid metabolic process;GO:0030170,molecular_function,pyridoxal phosphate binding;GO:0008483,molecular_function,transaminase activity;GO:0003824,molecular_function,catalytic activity;GO:0009058,biological_process,biosynthetic process
TraesCS4A02G172600	1.40934	0.0151425	GO:0016798,molecular_function,hydrolase activity, acting on glycosyl bonds;GO:0042546,biological_process,cell wall biogenesis;GO:0016762,molecular_function,xyloglucan:xyloglucosyl transferase activity;GO:0005975,biological_process,carbohydrate metabolic process;GO:0005618,cellular_component,cell wall;GO:0071555,biological_process,cell wall organization;GO:0016740,molecular_function,transferase ac…
GLC1	-1.2599	0.00126552	GO:0016798,molecular_function,hydrolase activity, acting on glycosyl bonds;GO:0005975,biological_process,carbohydrate metabolic process;GO:0004553,molecular_function,hydrolase activity, hydrolyzing O-glycosyl compounds;GO:0016787,molecular_function,hydrolase activity;GO:0008152,biological_process,metabolic process
TraesCS4A02G176100	-1.67732	0.00401478	GO:0006508,biological_process,proteolysis;GO:0016787,molecular_function,hydrolase activity;GO:0004252,molecular_function,serine-type endopeptidase activity;GO:0016021,cellular_component,integral component of membrane;GO:0016020,cellular_component,membrane;GO:0008233,molecular_function,peptidase activity
TraesCS4A02G179000	-1.04262	0.00848119	-
TraesCS4A02G183400	-1.14925	0.0278418	GO:0043565,molecular_function,sequence-specific DNA binding;GO:0006355,biological_process,regulation of transcription, DNA-templated;GO:0003700,molecular_function,DNA binding transcription factor activity;GO:0006351,biological_process,transcription, DNA-templated
TraesCS4A02G197800	1.49899	0.0310087	-
TraesCS4A02G198700	-1.62818	0.000936687	-
TraesCS4A02G202000	-2.51343	0.0063874	-
TraesCS4A02G203000	1.02913	0.0177998	GO:0048046,cellular_component,apoplast;GO:0005576,cellular_component,extracellular region
TraesCS4A02G205100	-1.00616	0.00146613	GO:0006468,biological_process,protein phosphorylation;GO:0016020,cellular_component,membrane;GO:0005524,molecular_function,ATP binding;GO:0016021,cellular_component,integral component of membrane;GO:0004672,molecular_function,protein kinase activity
TraesCS4A02G214000	-1.05045	0.0458153	-
TraesCS4A02G222800	-1.24512	0.017418	-
TraesCS4A02G232400	1.0547	0.0119123	-
TraesCS4A02G236300	-1.71933	0.0424759	GO:0006355,biological_process,regulation of transcription, DNA-templated;GO:0003700,molecular_function,DNA binding transcription factor activity;GO:0003677,molecular_function,DNA binding;GO:0005634,cellular_component,nucleus;GO:0006351,biological_process,transcription, DNA-templated
TraesCS4A02G245300	1.39637	0.00293875	GO:0055085,biological_process,transmembrane transport;GO:0006855,biological_process,drug transmembrane transport;GO:0015297,molecular_function,antiporter activity;GO:0015238,molecular_function,drug transmembrane transporter activity;GO:0016020,cellular_component,membrane;GO:0016021,cellular_component,integral component of membrane
TraesCS4A02G247400	1.57186	0.0256294	-
TraesCS4A02G248200	1.3818	0.00843768	GO:0016798,molecular_function,hydrolase activity, acting on glycosyl bonds;GO:0000272,biological_process,polysaccharide catabolic process;GO:0016787,molecular_function,hydrolase activity;GO:0005975,biological_process,carbohydrate metabolic process;GO:0003824,molecular_function,catalytic activity;GO:0004553,molecular_function,hydrolase activity, hydrolyzing O-glycosyl compounds;GO:0008810,molecula…
TraesCS4A02G260600	-1.40058	0.00314768	GO:0006355,biological_process,regulation of transcription, DNA-templated;GO:0006351,biological_process,transcription, DNA-templated
TraesCS4A02G265100	-1.03597	0.000520884	GO:0016301,molecular_function,kinase activity;GO:0016740,molecular_function,transferase activity;GO:0016310,biological_process,phosphorylation;GO:0004674,molecular_function,protein serine/threonine kinase activity;GO:0016020,cellular_component,membrane;GO:0006468,biological_process,protein phosphorylation;GO:0000166,molecular_function,nucleotide binding;GO:0005524,molecular_function,ATP binding;G…
TraesCS4A02G268800	-1.40578	0.0336676	GO:0005737,cellular_component,cytoplasm;GO:0120009,biological_process,intermembrane lipid transfer;GO:0005634,cellular_component,nucleus;GO:0120013,molecular_function,intermembrane lipid transfer activity
TraesCS4A02G277500	1.07005	0.0317009	GO:0009269,biological_process,response to desiccation;GO:0016021,cellular_component,integral component of membrane;GO:0016020,cellular_component,membrane
TraesCS4A02G282500	-1.20076	0.000483357	GO:0043547,biological_process,positive regulation of GTPase activity;GO:0005096,molecular_function,GTPase activator activity;GO:0043087,biological_process,regulation of GTPase activity
TraesCS4A02G287300	1.12713	0.0413365	GO:0055085,biological_process,transmembrane transport;GO:0022857,molecular_function,transmembrane transporter activity;GO:0016021,cellular_component,integral component of membrane;GO:0016020,cellular_component,membrane
TraesCS4A02G287900	1.20658	0.0244153	GO:0055085,biological_process,transmembrane transport;GO:0022857,molecular_function,transmembrane transporter activity;GO:0016021,cellular_component,integral component of membrane;GO:0016020,cellular_component,membrane
TraesCS4A02G291700	1.3214	0.0147423	GO:0016021,cellular_component,integral component of membrane;GO:0016020,cellular_component,membrane
TraesCS4A02G298600	1.10662	0.0252387	GO:0016021,cellular_component,integral component of membrane;GO:0016020,cellular_component,membrane
TraesCS4A02G304300	1.18681	0.0271322	GO:0016788,molecular_function,hydrolase activity, acting on ester bonds
TraesCS4A02G308600	1.30978	0.000253628	GO:0016705,molecular_function,oxidoreductase activity, acting on paired donors, with incorporation or reduction of molecular oxygen;GO:0046872,molecular_function,metal ion binding;GO:0004497,molecular_function,monooxygenase activity;GO:0016491,molecular_function,oxidoreductase activity;GO:0005506,molecular_function,iron ion binding;GO:0055114,biological_process,oxidation-reduction process;GO:0020…
TraesCS4A02G312100	-1.6976	0.000571533	-
GA20ox1A	1.86649	0.0235107	GO:0055114,biological_process,oxidation-reduction process;GO:0016491,molecular_function,oxidoreductase activity;GO:0046872,molecular_function,metal ion binding
TraesCS4A02G337100	1.96478	0.00164276	-
TraesCS4A02G337200	1.16094	0.0125945	-
TraesCS4A02G341100	-3.62964	0.0240926	GO:0072598,biological_process,protein localization to chloroplast;GO:0051205,biological_process,protein insertion into membrane;GO:0009579,cellular_component,thylakoid;GO:0009658,biological_process,chloroplast organization;GO:0009535,cellular_component,chloroplast thylakoid membrane;GO:0016020,cellular_component,membrane;GO:0009507,cellular_component,chloroplast;GO:0016021,cellular_component,inte…
TraesCS4A02G385500	1.79596	0.0143733	GO:0016758,molecular_function,transferase activity, transferring hexosyl groups;GO:0016740,molecular_function,transferase activity;GO:0008152,biological_process,metabolic process
TraesCS4A02G390600	1.01521	0.0263484	GO:0006355,biological_process,regulation of transcription, DNA-templated;GO:0003690,molecular_function,double-stranded DNA binding
TraesCS4A02G391100	-1.16516	0.0238799	GO:0004672,molecular_function,protein kinase activity;GO:0006468,biological_process,protein phosphorylation;GO:0005524,molecular_function,ATP binding;GO:0030247,molecular_function,polysaccharide binding;GO:0005509,molecular_function,calcium ion binding
TraesCS4A02G402000	-1.64547	0.0107036	GO:0005694,cellular_component,chromosome;GO:0000786,cellular_component,nucleosome;GO:0003677,molecular_function,DNA binding;GO:0005634,cellular_component,nucleus;GO:0046982,molecular_function,protein heterodimerization activity
TraesCS4A02G423600	-1.0913	0.000379453	GO:0005694,cellular_component,chromosome;GO:0000786,cellular_component,nucleosome;GO:0003677,molecular_function,DNA binding;GO:0005634,cellular_component,nucleus;GO:0006334,biological_process,nucleosome assembly
TraesCS4A02G435200	-1.63625	0.000231495	-
TraesCS4A02G435600	1.37224	0.0134914	GO:0016021,cellular_component,integral component of membrane;GO:0016020,cellular_component,membrane
TraesCS4A02G442100	1.52185	0.0039643	GO:0051087,molecular_function,chaperone binding
TraesCS4A02G444500	-1.09476	0.0226326	GO:0016787,molecular_function,hydrolase activity;GO:0008152,biological_process,metabolic process
TraesCS4A02G456300	-1.6583	0.000117664	GO:0030244,biological_process,cellulose biosynthetic process;GO:0016757,molecular_function,transferase activity, transferring glycosyl groups;GO:0016760,molecular_function,cellulose synthase (UDP-forming) activity;GO:0071555,biological_process,cell wall organization;GO:0016740,molecular_function,transferase activity;GO:0016020,cellular_component,membrane;GO:0016021,cellular_component,integral com…
TraesCS4A02G469900	1.25571	0.000525746	GO:0006355,biological_process,regulation of transcription, DNA-templated;GO:0003677,molecular_function,DNA binding;GO:0005634,cellular_component,nucleus
TraesCS4A02G475000	-1.4627	0.0386202	GO:0007166,biological_process,cell surface receptor signaling pathway;GO:0004871,molecular_function,signal transducer activity
TraesCS4A02G484700	1.70248	0.0163713	-
TraesCS4A02G498800	-1.40431	0.00375415	-
TraesCS4B02G000800	-1.5388	0.0158909	-
TraesCS4B02G005900	1.79364	0.000796647	GO:0016705,molecular_function,oxidoreductase activity, acting on paired donors, with incorporation or reduction of molecular oxygen;GO:0046872,molecular_function,metal ion binding;GO:0004497,molecular_function,monooxygenase activity;GO:0016491,molecular_function,oxidoreductase activity;GO:0005506,molecular_function,iron ion binding;GO:0055114,biological_process,oxidation-reduction process;GO:0020…
TraesCS4B02G006400	1.30042	0.00470557	GO:0043531,molecular_function,ADP binding
TraesCS4B02G014900	1.39161	0.0228427	GO:0016021,cellular_component,integral component of membrane;GO:0016020,cellular_component,membrane
TraesCS4B02G026700	1.45845	0.0366108	GO:0022857,molecular_function,transmembrane transporter activity;GO:0055085,biological_process,transmembrane transport;GO:0006857,biological_process,oligopeptide transport;GO:0016020,cellular_component,membrane;GO:0005215,molecular_function,transporter activity;GO:0016021,cellular_component,integral component of membrane
TraesCS4B02G032300	1.64492	0.00614896	-
TraesCS4B02G038800	-1.37525	0.00249355	GO:0016787,molecular_function,hydrolase activity;GO:0008152,biological_process,metabolic process
TraesCS4B02G045100	-1.06482	0.000886257	GO:0015031,biological_process,protein transport
TraesCS4B02G045400	-1.39432	0.00202225	GO:0005737,cellular_component,cytoplasm;GO:0120009,biological_process,intermembrane lipid transfer;GO:0120013,molecular_function,intermembrane lipid transfer activity;GO:0005634,cellular_component,nucleus
TraesCS4B02G049600	-1.17554	0.0172285	GO:0043068,biological_process,positive regulation of programmed cell death;GO:0046872,molecular_function,metal ion binding;GO:0009555,biological_process,pollen development
TraesCS4B02G049800	-1.1956	0.00241275	GO:0016301,molecular_function,kinase activity;GO:0016740,molecular_function,transferase activity;GO:0016310,biological_process,phosphorylation;GO:0004674,molecular_function,protein serine/threonine kinase activity;GO:0016020,cellular_component,membrane;GO:0006468,biological_process,protein phosphorylation;GO:0000166,molecular_function,nucleotide binding;GO:0005524,molecular_function,ATP binding;G…
TraesCS4B02G061000	1.24422	0.0169694	GO:0006508,biological_process,proteolysis;GO:0004185,molecular_function,serine-type carboxypeptidase activity
TraesCS4B02G061500	1.76167	0.0121777	GO:0006508,biological_process,proteolysis;GO:0004185,molecular_function,serine-type carboxypeptidase activity
TraesCS4B02G066700	1.28586	0.00458904	GO:0016798,molecular_function,hydrolase activity, acting on glycosyl bonds;GO:0005975,biological_process,carbohydrate metabolic process;GO:0016787,molecular_function,hydrolase activity;GO:0000272,biological_process,polysaccharide catabolic process;GO:0003824,molecular_function,catalytic activity;GO:0004553,molecular_function,hydrolase activity, hydrolyzing O-glycosyl compounds;GO:0008810,molecula…
TraesCS4B02G071600	1.64661	0.00506744	GO:0005666,cellular_component,DNA-directed RNA polymerase III complex;GO:0003677,molecular_function,DNA binding;GO:0003899,molecular_function,DNA-directed 5'-3' RNA polymerase activity;GO:0006383,biological_process,transcription by RNA polymerase III
TraesCS4B02G074100	-1.16555	0.009633	GO:0004553,molecular_function,hydrolase activity, hydrolyzing O-glycosyl compounds;GO:0005975,biological_process,carbohydrate metabolic process;GO:0016787,molecular_function,hydrolase activity
TraesCS4B02G076400	-1.3372	0.000537307	GO:1904823,biological_process,purine nucleobase transmembrane transport;GO:0022857,molecular_function,transmembrane transporter activity;GO:0055085,biological_process,transmembrane transport;GO:0005345,molecular_function,purine nucleobase transmembrane transporter activity;GO:0015854,biological_process,guanine transport;GO:0016021,cellular_component,integral component of membrane;GO:0016020,cellu…
TraesCS4B02G083300	1.37528	0.00279171	-
TraesCS4B02G083400	1.5261	0.00205271	GO:0009507,cellular_component,chloroplast;GO:0019899,molecular_function,enzyme binding;GO:0010019,biological_process,chloroplast-nucleus signaling pathway;GO:0046906,molecular_function,tetrapyrrole binding
TraesCS4B02G089700	1.60744	0.00914929	GO:0003677,molecular_function,DNA binding
TraesCS4B02G090800	1.38471	0.0146673	GO:0055085,biological_process,transmembrane transport;GO:0022857,molecular_function,transmembrane transporter activity;GO:0005886,cellular_component,plasma membrane;GO:0016021,cellular_component,integral component of membrane;GO:0016020,cellular_component,membrane
TraesCS4B02G105300	1.00688	0.000426226	GO:0080048,molecular_function,GDP-D-glucose phosphorylase activity
TraesCS4B02G106200	-1.59154	0.048207	-
TraesCS4B02G107100	1.96496	0.00641618	GO:0048046,cellular_component,apoplast;GO:0005576,cellular_component,extracellular region
TraesCS4B02G111300	-1.03745	0.0394241	GO:0004672,molecular_function,protein kinase activity;GO:0016020,cellular_component,membrane;GO:0006468,biological_process,protein phosphorylation;GO:0000166,molecular_function,nucleotide binding;GO:0005524,molecular_function,ATP binding;GO:0016021,cellular_component,integral component of membrane;GO:0004674,molecular_function,protein serine/threonine kinase activity
TraesCS4B02G122400	1.37136	0.00396952	GO:0016021,cellular_component,integral component of membrane;GO:0016020,cellular_component,membrane
TraesCS4B02G141500	-1.24868	0.00557651	GO:0006355,biological_process,regulation of transcription, DNA-templated;GO:0006351,biological_process,transcription, DNA-templated
TraesCS4B02G141600	-1.71419	0.00139174	GO:0006508,biological_process,proteolysis;GO:0016787,molecular_function,hydrolase activity;GO:0004252,molecular_function,serine-type endopeptidase activity;GO:0008233,molecular_function,peptidase activity;GO:0016020,cellular_component,membrane;GO:0016021,cellular_component,integral component of membrane
TraesCS4B02G142000	-1.37199	0.00176772	GO:0016798,molecular_function,hydrolase activity, acting on glycosyl bonds;GO:0004553,molecular_function,hydrolase activity, hydrolyzing O-glycosyl compounds;GO:0016787,molecular_function,hydrolase activity;GO:0008152,biological_process,metabolic process;GO:0005975,biological_process,carbohydrate metabolic process
TraesCS4B02G152900	-2.69354	0.0179871	GO:0005794,cellular_component,Golgi apparatus;GO:0005774,cellular_component,vacuolar membrane;GO:0030433,biological_process,ubiquitin-dependent ERAD pathway;GO:0005730,cellular_component,nucleolus;GO:0031625,molecular_function,ubiquitin protein ligase binding;GO:0005783,cellular_component,endoplasmic reticulum;GO:0009506,cellular_component,plasmodesma
TraesCS4B02G155800	-2.52129	0.0216163	GO:0005634,cellular_component,nucleus;GO:0008270,molecular_function,zinc ion binding;GO:0005622,cellular_component,intracellular
TraesCS4B02G172800	1.25464	0.00454982	GO:0016757,molecular_function,transferase activity, transferring glycosyl groups;GO:0045489,biological_process,pectin biosynthetic process;GO:0047262,molecular_function,polygalacturonate 4-alpha-galacturonosyltransferase activity;GO:0071555,biological_process,cell wall organization;GO:0005794,cellular_component,Golgi apparatus;GO:0016740,molecular_function,transferase activity;GO:0000139,cellular…
TraesCS4B02G176300	-1.32576	0.00661802	-
TraesCS4B02G185600	-1.39795	0.00208107	-
TraesCS4B02G187300	-2.00027	3.25542e-05	GO:0031225,cellular_component,anchored component of membrane;GO:0010215,biological_process,cellulose microfibril organization;GO:0016021,cellular_component,integral component of membrane;GO:0016020,cellular_component,membrane
TraesCS4B02G187600	1.34586	0.000211135	-
TraesCS4B02G189800	2.10416	0.000462641	-
TraesCS4B02G194000	-1.58702	0.00553012	GO:0016787,molecular_function,hydrolase activity;GO:0004721,molecular_function,phosphoprotein phosphatase activity;GO:0043169,molecular_function,cation binding;GO:0003824,molecular_function,catalytic activity;GO:0046872,molecular_function,metal ion binding;GO:0006470,biological_process,protein dephosphorylation;GO:0004722,molecular_function,protein serine/threonine phosphatase activity
TraesCS4B02G197800	-1.53372	0.000629933	GO:0009617,biological_process,response to bacterium;GO:0080136,biological_process,priming of cellular response to stress;GO:0004672,molecular_function,protein kinase activity;GO:0005524,molecular_function,ATP binding;GO:0016301,molecular_function,kinase activity;GO:0005737,cellular_component,cytoplasm;GO:0016310,biological_process,phosphorylation;GO:0050832,biological_process,defense response to …
TraesCS4B02G198000	-1.473	0.0103196	-
TraesCS4B02G200000	1.07785	0.0327483	-
TraesCS4B02G201600	-1.41691	0.00345018	GO:0006468,biological_process,protein phosphorylation;GO:0004672,molecular_function,protein kinase activity;GO:0005524,molecular_function,ATP binding
TraesCS4B02G202900	-1.91806	0.00666529	-
TraesCS4B02G206700	2.02921	0.00338935	GO:0000166,molecular_function,nucleotide binding;GO:0005524,molecular_function,ATP binding
TraesCS4B02G207900	-1.16599	0.0470194	GO:0016787,molecular_function,hydrolase activity;GO:0008152,biological_process,metabolic process
TraesCS4B02G210900	1.22107	0.026557	GO:0046872,molecular_function,metal ion binding
TraesCS4B02G211500	-1.35324	0.0133849	-
TraesCS4B02G211600	1.10909	0.00609119	-
TraesCS4B02G213400	1.14415	0.000103122	GO:0003723,molecular_function,RNA binding;GO:0003676,molecular_function,nucleic acid binding;GO:0016021,cellular_component,integral component of membrane;GO:0016020,cellular_component,membrane
TraesCS4B02G218900	-1.12266	0.00881537	GO:0016787,molecular_function,hydrolase activity;GO:0008152,biological_process,metabolic process
TraesCS4B02G223700	1.28451	0.00194815	GO:0050662,molecular_function,coenzyme binding;GO:0005975,biological_process,carbohydrate metabolic process;GO:0005794,cellular_component,Golgi apparatus;GO:0003824,molecular_function,catalytic activity;GO:0005768,cellular_component,endosome;GO:0005802,cellular_component,trans-Golgi network;GO:0016020,cellular_component,membrane;GO:0016857,molecular_function,racemase and epimerase activity, actin…
TraesCS4B02G234600	1.12608	0.003191	GO:0016020,cellular_component,membrane;GO:0006468,biological_process,protein phosphorylation;GO:0005524,molecular_function,ATP binding;GO:0016021,cellular_component,integral component of membrane;GO:0004672,molecular_function,protein kinase activity
TraesCS4B02G235700	1.43227	0.0291907	GO:0046983,molecular_function,protein dimerization activity
TraesCS4B02G250900	1.05422	0.0461962	-
TraesCS4B02G252100	1.60541	0.000196955	GO:0004553,molecular_function,hydrolase activity, hydrolyzing O-glycosyl compounds;GO:0005975,biological_process,carbohydrate metabolic process;GO:0016787,molecular_function,hydrolase activity
TraesCS4B02G254700	-1.08107	0.0337861	GO:0016787,molecular_function,hydrolase activity;GO:0004721,molecular_function,phosphoprotein phosphatase activity;GO:0043169,molecular_function,cation binding;GO:0003824,molecular_function,catalytic activity;GO:0046872,molecular_function,metal ion binding;GO:0006470,biological_process,protein dephosphorylation;GO:0004722,molecular_function,protein serine/threonine phosphatase activity
TraesCS4B02G257800	1.27273	0.0208372	-
TraesCS4B02G262900	1.46171	0.00605023	GO:0055085,biological_process,transmembrane transport;GO:0022857,molecular_function,transmembrane transporter activity;GO:0005215,molecular_function,transporter activity;GO:0016021,cellular_component,integral component of membrane;GO:0016020,cellular_component,membrane
TraesCS4B02G268100	-1.80437	0.00753548	GO:0006355,biological_process,regulation of transcription, DNA-templated;GO:0003700,molecular_function,DNA binding transcription factor activity;GO:0003677,molecular_function,DNA binding;GO:0006351,biological_process,transcription, DNA-templated;GO:0005634,cellular_component,nucleus
TraesCS4B02G272400	-1.06282	0.00117917	GO:0010148,biological_process,transpiration;GO:0016887,molecular_function,ATPase activity;GO:0009414,biological_process,response to water deprivation;GO:0016020,cellular_component,membrane;GO:0005886,cellular_component,plasma membrane;GO:0000166,molecular_function,nucleotide binding;GO:0005524,molecular_function,ATP binding;GO:0016021,cellular_component,integral component of membrane
TraesCS4B02G287100	-2.94531	0.00150547	GO:0009733,biological_process,response to auxin
TraesCS4B02G299600	-1.39145	0.00525982	GO:0006355,biological_process,regulation of transcription, DNA-templated;GO:0003700,molecular_function,DNA binding transcription factor activity;GO:0003677,molecular_function,DNA binding;GO:0006351,biological_process,transcription, DNA-templated;GO:0005634,cellular_component,nucleus
TraesCS4B02G311800	-1.43887	0.047945	GO:0000145,cellular_component,exocyst;GO:0006887,biological_process,exocytosis
TraesCS4B02G318000	-2.02569	0.00154908	GO:0016020,cellular_component,membrane;GO:0008610,biological_process,lipid biosynthetic process;GO:0016491,molecular_function,oxidoreductase activity;GO:0005506,molecular_function,iron ion binding;GO:0055114,biological_process,oxidation-reduction process;GO:0016021,cellular_component,integral component of membrane
TraesCS4B02G318400	-1.20615	0.0122129	GO:0016020,cellular_component,membrane;GO:0006468,biological_process,protein phosphorylation;GO:0004672,molecular_function,protein kinase activity;GO:0016021,cellular_component,integral component of membrane;GO:0005524,molecular_function,ATP binding
TraesCS4B02G319800	1.26562	0.0211314	GO:0030001,biological_process,metal ion transport;GO:0046872,molecular_function,metal ion binding
TraesCS4B02G319900	-1.10185	0.000845692	GO:0016301,molecular_function,kinase activity;GO:0016740,molecular_function,transferase activity;GO:0016310,biological_process,phosphorylation;GO:0004674,molecular_function,protein serine/threonine kinase activity;GO:0006468,biological_process,protein phosphorylation;GO:0000166,molecular_function,nucleotide binding;GO:0005524,molecular_function,ATP binding;GO:0007165,biological_process,signal tra…
TraesCS4B02G320100	-2.21453	0.0430324	GO:0016021,cellular_component,integral component of membrane;GO:0016020,cellular_component,membrane
TraesCS4B02G322700	-1.1561	0.000283668	GO:0006952,biological_process,defense response;GO:0005516,molecular_function,calmodulin binding;GO:0009607,biological_process,response to biotic stimulus;GO:0016021,cellular_component,integral component of membrane;GO:0016020,cellular_component,membrane
TraesCS4B02G327800	-1.29513	0.000119397	GO:0004601,molecular_function,peroxidase activity;GO:0005509,molecular_function,calcium ion binding;GO:0098869,biological_process,cellular oxidant detoxification;GO:0016491,molecular_function,oxidoreductase activity;GO:0016020,cellular_component,membrane;GO:0055114,biological_process,oxidation-reduction process;GO:0050664,molecular_function,oxidoreductase activity, acting on NAD(P)H, oxygen as ac…
TraesCS4B02G334700	1.61529	0.00409707	GO:0004190,molecular_function,aspartic-type endopeptidase activity;GO:0006508,biological_process,proteolysis;GO:0016787,molecular_function,hydrolase activity;GO:0008233,molecular_function,peptidase activity
TraesCS4B02G341600	1.93036	0.00113737	GO:0016705,molecular_function,oxidoreductase activity, acting on paired donors, with incorporation or reduction of molecular oxygen;GO:0016020,cellular_component,membrane;GO:0046872,molecular_function,metal ion binding;GO:0004497,molecular_function,monooxygenase activity;GO:0016491,molecular_function,oxidoreductase activity;GO:0005506,molecular_function,iron ion binding;GO:0055114,biological_proc…
TraesCS4B02G351200	-1.51349	0.0275936	-
TraesCS4B02G356600	-1.27084	0.0430909	GO:0006508,biological_process,proteolysis;GO:0016787,molecular_function,hydrolase activity;GO:0004252,molecular_function,serine-type endopeptidase activity;GO:0008233,molecular_function,peptidase activity;GO:0016020,cellular_component,membrane;GO:0016021,cellular_component,integral component of membrane
TraesCS4B02G360600	-1.10295	0.0165037	GO:0016301,molecular_function,kinase activity;GO:0016740,molecular_function,transferase activity;GO:0016310,biological_process,phosphorylation;GO:0004672,molecular_function,protein kinase activity;GO:0016020,cellular_component,membrane;GO:0006468,biological_process,protein phosphorylation;GO:0000166,molecular_function,nucleotide binding;GO:0005524,molecular_function,ATP binding;GO:0016021,cellula…
TraesCS4B02G367400	2.74989	0.00166099	-
TraesCS4B02G386100	1.32848	0.0133284	-
TraesCS4B02G393700	1.15198	0.0373193	GO:0016705,molecular_function,oxidoreductase activity, acting on paired donors, with incorporation or reduction of molecular oxygen;GO:0020037,molecular_function,heme binding;GO:0055114,biological_process,oxidation-reduction process;GO:0005506,molecular_function,iron ion binding
TraesCS4B02G396900	1.25095	0.0119546	-
TraesCS4D02G002100	-1.92997	0.00109479	-
TraesCS4D02G004100	-1.34707	0.00656072	GO:0043531,molecular_function,ADP binding
TraesCS4D02G004300	1.12709	0.0131068	GO:0004672,molecular_function,protein kinase activity;GO:0006468,biological_process,protein phosphorylation;GO:0005524,molecular_function,ATP binding;GO:0016021,cellular_component,integral component of membrane;GO:0016020,cellular_component,membrane
TraesCS4D02G013400	-1.68233	0.0146896	GO:0055085,biological_process,transmembrane transport;GO:0016021,cellular_component,integral component of membrane;GO:0016020,cellular_component,membrane
TraesCS4D02G021000	-1.31112	0.0184781	-
TraesCS4D02G022900	2.61719	0.0228752	-
TraesCS4D02G035200	-1.03757	0.0279918	GO:0051213,molecular_function,dioxygenase activity;GO:0016491,molecular_function,oxidoreductase activity;GO:0046872,molecular_function,metal ion binding;GO:0006633,biological_process,fatty acid biosynthetic process;GO:0055114,biological_process,oxidation-reduction process;GO:0016702,molecular_function,oxidoreductase activity, acting on single donors with incorporation of molecular oxygen, incorpo…
TraesCS4D02G038000	-1.29397	0.01481	-
TraesCS4D02G050200	-1.14383	0.00154489	GO:0016301,molecular_function,kinase activity;GO:0016740,molecular_function,transferase activity;GO:0016310,biological_process,phosphorylation;GO:0004672,molecular_function,protein kinase activity;GO:0016020,cellular_component,membrane;GO:0006468,biological_process,protein phosphorylation;GO:0000166,molecular_function,nucleotide binding;GO:0005524,molecular_function,ATP binding;GO:0016021,cellula…
TraesCS4D02G060200	1.18295	0.00668552	GO:0008374,molecular_function,O-acyltransferase activity;GO:0006629,biological_process,lipid metabolic process
TraesCS4D02G065600	1.49033	0.000565391	GO:0016798,molecular_function,hydrolase activity, acting on glycosyl bonds;GO:0000272,biological_process,polysaccharide catabolic process;GO:0016787,molecular_function,hydrolase activity;GO:0005975,biological_process,carbohydrate metabolic process;GO:0003824,molecular_function,catalytic activity;GO:0004553,molecular_function,hydrolase activity, hydrolyzing O-glycosyl compounds;GO:0008810,molecula…
TraesCS4D02G066200	1.09971	0.0159805	GO:0015986,biological_process,ATP synthesis coupled proton transport;GO:0046933,molecular_function,proton-transporting ATP synthase activity, rotational mechanism;GO:0099132,biological_process,ATP hydrolysis coupled cation transmembrane transport
TraesCS4D02G074900	-1.06969	0.00430542	GO:1904823,biological_process,purine nucleobase transmembrane transport;GO:0022857,molecular_function,transmembrane transporter activity;GO:0055085,biological_process,transmembrane transport;GO:0005345,molecular_function,purine nucleobase transmembrane transporter activity;GO:0015854,biological_process,guanine transport;GO:0016021,cellular_component,integral component of membrane;GO:0016020,cellu…
TraesCS4D02G079800	1.69993	0.0134864	GO:0016021,cellular_component,integral component of membrane;GO:0016020,cellular_component,membrane
TraesCS4D02G081500	1.15964	0.0106113	GO:0009507,cellular_component,chloroplast;GO:0019899,molecular_function,enzyme binding;GO:0010019,biological_process,chloroplast-nucleus signaling pathway;GO:0046906,molecular_function,tetrapyrrole binding
TraesCS4D02G089400	-1.18303	0.00479275	GO:0043531,molecular_function,ADP binding
TraesCS4D02G092300	1.17071	0.0139765	GO:0048046,cellular_component,apoplast;GO:0005576,cellular_component,extracellular region
TraesCS4D02G115400	1.74475	0.000929809	-
TraesCS4D02G120500	1.01763	0.00511163	GO:0016021,cellular_component,integral component of membrane;GO:0016020,cellular_component,membrane
TraesCS4D02G124700	-1.52287	0.00287702	GO:0016021,cellular_component,integral component of membrane;GO:0016020,cellular_component,membrane
TraesCS4D02G136600	-1.34454	0.00159713	GO:0006508,biological_process,proteolysis;GO:0016787,molecular_function,hydrolase activity;GO:0004252,molecular_function,serine-type endopeptidase activity;GO:0016021,cellular_component,integral component of membrane;GO:0016020,cellular_component,membrane;GO:0008233,molecular_function,peptidase activity
TraesCS4D02G136800	-1.35924	0.00237754	GO:0004553,molecular_function,hydrolase activity, hydrolyzing O-glycosyl compounds;GO:0005975,biological_process,carbohydrate metabolic process;GO:0016798,molecular_function,hydrolase activity, acting on glycosyl bonds;GO:0016787,molecular_function,hydrolase activity;GO:0008152,biological_process,metabolic process
TraesCS4D02G142000	-1.26031	0.000947999	GO:0005975,biological_process,carbohydrate metabolic process
TraesCS4D02G142800	1.33323	0.0319861	GO:0016798,molecular_function,hydrolase activity, acting on glycosyl bonds;GO:0042546,biological_process,cell wall biogenesis;GO:0016762,molecular_function,xyloglucan:xyloglucosyl transferase activity;GO:0005975,biological_process,carbohydrate metabolic process;GO:0005618,cellular_component,cell wall;GO:0071555,biological_process,cell wall organization;GO:0016740,molecular_function,transferase ac…
TraesCS4D02G174800	1.02717	0.00222448	GO:0005794,cellular_component,Golgi apparatus;GO:0045489,biological_process,pectin biosynthetic process;GO:0047262,molecular_function,polygalacturonate 4-alpha-galacturonosyltransferase activity;GO:0071555,biological_process,cell wall organization;GO:0016740,molecular_function,transferase activity;GO:0016757,molecular_function,transferase activity, transferring glycosyl groups;GO:0000139,cellular…
TraesCS4D02G188600	-1.98737	0.000191388	GO:0031225,cellular_component,anchored component of membrane;GO:0010215,biological_process,cellulose microfibril organization;GO:0016021,cellular_component,integral component of membrane;GO:0016020,cellular_component,membrane
TraesCS4D02G191200	2.00711	0.000927251	-
TraesCS4D02G194900	-1.21067	0.00620333	GO:0016787,molecular_function,hydrolase activity;GO:0004721,molecular_function,phosphoprotein phosphatase activity;GO:0043169,molecular_function,cation binding;GO:0003824,molecular_function,catalytic activity;GO:0046872,molecular_function,metal ion binding;GO:0006470,biological_process,protein dephosphorylation;GO:0004722,molecular_function,protein serine/threonine phosphatase activity
TraesCS4D02G198600	-1.29484	0.000888393	GO:0009617,biological_process,response to bacterium;GO:0010183,biological_process,pollen tube guidance;GO:0004672,molecular_function,protein kinase activity;GO:0016310,biological_process,phosphorylation;GO:0016301,molecular_function,kinase activity;GO:0005737,cellular_component,cytoplasm;GO:0005634,cellular_component,nucleus;GO:0005524,molecular_function,ATP binding;GO:0050832,biological_process,…
TraesCS4D02G202300	-1.06321	0.0379177	GO:0006468,biological_process,protein phosphorylation;GO:0016020,cellular_component,membrane;GO:0004672,molecular_function,protein kinase activity;GO:0016021,cellular_component,integral component of membrane;GO:0005524,molecular_function,ATP binding
TraesCS4D02G207500	2.23086	7.94402e-05	GO:0000166,molecular_function,nucleotide binding;GO:0005524,molecular_function,ATP binding
TraesCS4D02G211600	1.23371	0.0141037	GO:0046872,molecular_function,metal ion binding
TraesCS4D02G212100	-2.02106	0.00392516	-
TraesCS4D02G214100	1.091	3.6739e-05	GO:0003723,molecular_function,RNA binding;GO:0003676,molecular_function,nucleic acid binding;GO:0016021,cellular_component,integral component of membrane;GO:0016020,cellular_component,membrane
TraesCS4D02G215300	-1.03204	0.00214134	GO:0019752,biological_process,carboxylic acid metabolic process;GO:0046912,molecular_function,transferase activity, transferring acyl groups, acyl groups converted into alkyl on transfer;GO:0006468,biological_process,protein phosphorylation;GO:0004672,molecular_function,protein kinase activity;GO:0005524,molecular_function,ATP binding
TraesCS4D02G217400	-1.01438	0.00875367	-
TraesCS4D02G224000	1.28865	0.00182228	GO:0050662,molecular_function,coenzyme binding;GO:0005975,biological_process,carbohydrate metabolic process;GO:0005794,cellular_component,Golgi apparatus;GO:0003824,molecular_function,catalytic activity;GO:0005768,cellular_component,endosome;GO:0005802,cellular_component,trans-Golgi network;GO:0016020,cellular_component,membrane;GO:0016857,molecular_function,racemase and epimerase activity, actin…
TraesCS4D02G236000	1.37611	0.000834146	GO:0055085,biological_process,transmembrane transport;GO:0006855,biological_process,drug transmembrane transport;GO:0015297,molecular_function,antiporter activity;GO:0015238,molecular_function,drug transmembrane transporter activity;GO:0016020,cellular_component,membrane;GO:0016021,cellular_component,integral component of membrane
TraesCS4D02G236400	1.09844	0.0202902	GO:0016757,molecular_function,transferase activity, transferring glycosyl groups;GO:0003950,molecular_function,NAD+ ADP-ribosyltransferase activity;GO:0016740,molecular_function,transferase activity
TraesCS4D02G237700	1.02559	0.00509211	GO:0008374,molecular_function,O-acyltransferase activity;GO:0006629,biological_process,lipid metabolic process
TraesCS4D02G238900	-1.08541	0.00456033	GO:0006468,biological_process,protein phosphorylation;GO:0016020,cellular_component,membrane;GO:0005524,molecular_function,ATP binding;GO:0016021,cellular_component,integral component of membrane;GO:0004672,molecular_function,protein kinase activity
TraesCS4D02G252100	1.41936	0.00435155	GO:0004553,molecular_function,hydrolase activity, hydrolyzing O-glycosyl compounds;GO:0005975,biological_process,carbohydrate metabolic process;GO:0016787,molecular_function,hydrolase activity
TraesCS4D02G254500	-1.52133	0.00169155	GO:0016787,molecular_function,hydrolase activity;GO:0004721,molecular_function,phosphoprotein phosphatase activity;GO:0043169,molecular_function,cation binding;GO:0003824,molecular_function,catalytic activity;GO:0046872,molecular_function,metal ion binding;GO:0006470,biological_process,protein dephosphorylation;GO:0004722,molecular_function,protein serine/threonine phosphatase activity
TraesCS4D02G256700	1.05681	0.00182258	-
TraesCS4D02G263000	1.06713	0.00959905	GO:0055085,biological_process,transmembrane transport;GO:0022857,molecular_function,transmembrane transporter activity;GO:0005215,molecular_function,transporter activity;GO:0016021,cellular_component,integral component of membrane;GO:0016020,cellular_component,membrane
TraesCS4D02G264200	1.00254	0.00727524	GO:1902358,biological_process,sulfate transmembrane transport;GO:0055085,biological_process,transmembrane transport;GO:0008271,molecular_function,secondary active sulfate transmembrane transporter activity;GO:0008272,biological_process,sulfate transport;GO:0015116,molecular_function,sulfate transmembrane transporter activity;GO:0016020,cellular_component,membrane;GO:0016021,cellular_component,int…
TraesCS4D02G265000	-1.98718	0.0023274	GO:0055114,biological_process,oxidation-reduction process;GO:0016021,cellular_component,integral component of membrane;GO:0016020,cellular_component,membrane
TraesCS4D02G267500	-2.46888	0.00115658	GO:0006355,biological_process,regulation of transcription, DNA-templated;GO:0003700,molecular_function,DNA binding transcription factor activity;GO:0003677,molecular_function,DNA binding;GO:0005634,cellular_component,nucleus;GO:0006351,biological_process,transcription, DNA-templated
TraesCS4D02G269300	1.66657	0.0340895	GO:0071949,molecular_function,FAD binding
TraesCS4D02G272100	1.25627	0.0468418	GO:0016021,cellular_component,integral component of membrane;GO:0016020,cellular_component,membrane
TraesCS4D02G274000	-2.60465	0.0013556	GO:0005694,cellular_component,chromosome;GO:0000786,cellular_component,nucleosome;GO:0003677,molecular_function,DNA binding;GO:0005634,cellular_component,nucleus;GO:0046982,molecular_function,protein heterodimerization activity
TraesCS4D02G285100	1.01193	0.0034307	GO:0006355,biological_process,regulation of transcription, DNA-templated;GO:0003677,molecular_function,DNA binding;GO:0005634,cellular_component,nucleus
TraesCS4D02G285800	-2.63532	0.00789483	GO:0009733,biological_process,response to auxin
TraesCS4D02G298300	-1.59533	0.00268109	GO:0010951,biological_process,negative regulation of endopeptidase activity;GO:0004867,molecular_function,serine-type endopeptidase inhibitor activity;GO:0005576,cellular_component,extracellular region
TraesCS4D02G303500	1.136	0.00344033	GO:0006355,biological_process,regulation of transcription, DNA-templated;GO:0043565,molecular_function,sequence-specific DNA binding;GO:0003700,molecular_function,DNA binding transcription factor activity;GO:0003677,molecular_function,DNA binding;GO:0005634,cellular_component,nucleus
TraesCS4D02G303600	-1.01288	0.0068753	-
TraesCS4D02G305100	-1.12228	0.0105642	GO:0005525,molecular_function,GTP binding;GO:0003924,molecular_function,GTPase activity
TraesCS4D02G314400	-2.51878	0.00875999	GO:0016123,biological_process,xanthophyll biosynthetic process;GO:0016020,cellular_component,membrane;GO:0016119,biological_process,carotene metabolic process;GO:0008610,biological_process,lipid biosynthetic process;GO:0016491,molecular_function,oxidoreductase activity;GO:0005506,molecular_function,iron ion binding;GO:0009507,cellular_component,chloroplast;GO:0055114,biological_process,oxidation-…
TraesCS4D02G316400	1.18078	0.0118616	GO:0030001,biological_process,metal ion transport;GO:0046872,molecular_function,metal ion binding
TraesCS4D02G319100	-1.23342	8.19677e-05	GO:0005516,molecular_function,calmodulin binding;GO:0006952,biological_process,defense response;GO:0009607,biological_process,response to biotic stimulus;GO:0016021,cellular_component,integral component of membrane;GO:0016020,cellular_component,membrane
TraesCS4D02G324800	-1.16047	0.000221846	GO:0050664,molecular_function,oxidoreductase activity, acting on NAD(P)H, oxygen as acceptor;GO:0005509,molecular_function,calcium ion binding;GO:0098869,biological_process,cellular oxidant detoxification;GO:0016491,molecular_function,oxidoreductase activity;GO:0016020,cellular_component,membrane;GO:0055114,biological_process,oxidation-reduction process;GO:0004601,molecular_function,peroxidase ac…
TraesCS4D02G325200	-1.1291	0.00849442	GO:0050832,biological_process,defense response to fungus;GO:0045087,biological_process,innate immune response;GO:1900459,biological_process,positive regulation of brassinosteroid mediated signaling pathway;GO:0005886,cellular_component,plasma membrane;GO:0004672,molecular_function,protein kinase activity;GO:0006468,biological_process,protein phosphorylation;GO:0005524,molecular_function,ATP bindi…
TraesCS4D02G325500	-1.67525	0.000949302	GO:0016020,cellular_component,membrane;GO:0004568,molecular_function,chitinase activity;GO:0006032,biological_process,chitin catabolic process;GO:0016998,biological_process,cell wall macromolecule catabolic process;GO:0006468,biological_process,protein phosphorylation;GO:0005524,molecular_function,ATP binding;GO:0016021,cellular_component,integral component of membrane;GO:0004672,molecular_functi…
TraesCS4D02G340800	-1.31625	0.0302876	GO:0016021,cellular_component,integral component of membrane;GO:0016020,cellular_component,membrane
TraesCS4D02G341800	-1.46768	0.0439857	GO:0055114,biological_process,oxidation-reduction process;GO:0016491,molecular_function,oxidoreductase activity;GO:0046872,molecular_function,metal ion binding
TraesCS4D02G347100	1.03268	0.00611498	GO:0006629,biological_process,lipid metabolic process;GO:0008202,biological_process,steroid metabolic process;GO:0004421,molecular_function,hydroxymethylglutaryl-CoA synthase activity;GO:0003824,molecular_function,catalytic activity;GO:0016740,molecular_function,transferase activity;GO:0008299,biological_process,isoprenoid biosynthetic process;GO:0016126,biological_process,sterol biosynthetic pro…
TraesCS4D02G360000	-2.3595	0.00622713	-
TraesCS4D02G360100	3.82086	0.00632904	-
TraesCS4D02G366200	1.17189	0.00906937	GO:0016758,molecular_function,transferase activity, transferring hexosyl groups;GO:0016757,molecular_function,transferase activity, transferring glycosyl groups;GO:0016740,molecular_function,transferase activity;GO:0008152,biological_process,metabolic process
TraesCS5A02G002100	1.7061	0.00138235	-
TraesCS5A02G015400	-1.45935	0.0116767	-
TraesCS5A02G040500	1.11096	0.0466647	-
TraesCS5A02G044000	1.08093	0.0174957	GO:0016021,cellular_component,integral component of membrane;GO:0016020,cellular_component,membrane
TraesCS5A02G044700	-1.76449	0.0250268	GO:0022900,biological_process,electron transport chain;GO:0045454,biological_process,cell redox homeostasis;GO:0005623,cellular_component,cell;GO:0009055,molecular_function,electron transfer activity;GO:0015035,molecular_function,protein disulfide oxidoreductase activity;GO:0055114,biological_process,oxidation-reduction process
TraesCS5A02G048600	-1.99539	0.00871288	GO:0006468,biological_process,protein phosphorylation;GO:0000166,molecular_function,nucleotide binding;GO:0004672,molecular_function,protein kinase activity;GO:0004674,molecular_function,protein serine/threonine kinase activity;GO:0005524,molecular_function,ATP binding
TraesCS5A02G048700	-1.79975	0.019361	-
TraesCS5A02G049600	-2.45051	5.12216e-05	GO:0046983,molecular_function,protein dimerization activity
TraesCS5A02G056700	1.54785	0.00362117	-
TraesCS5A02G058600	1.08288	0.0354945	GO:0006351,biological_process,transcription, DNA-templated;GO:0006355,biological_process,regulation of transcription, DNA-templated;GO:0005634,cellular_component,nucleus;GO:0009734,biological_process,auxin-activated signaling pathway
TraesCS5A02G063100	-1.16043	0.00686444	GO:0016021,cellular_component,integral component of membrane;GO:0016020,cellular_component,membrane
TraesCS5A02G064500	-1.99129	0.00929724	-
TraesCS5A02G078100	1.68069	0.038041	GO:0006355,biological_process,regulation of transcription, DNA-templated;GO:0003677,molecular_function,DNA binding;GO:0005634,cellular_component,nucleus
TraesCS5A02G079100	1.22718	0.0435085	GO:0010338,biological_process,leaf formation;GO:0003677,molecular_function,DNA binding;GO:0006351,biological_process,transcription, DNA-templated;GO:0005634,cellular_component,nucleus
TraesCS5A02G080800	1.12771	0.0393393	-
TraesCS5A02G086600	1.02439	0.00258812	-
TraesCS5A02G098600	1.21625	0.0218917	GO:0016021,cellular_component,integral component of membrane;GO:0016020,cellular_component,membrane
TraesCS5A02G102700	1.38076	0.00648128	GO:0055114,biological_process,oxidation-reduction process;GO:0050661,molecular_function,NADP binding;GO:0016491,molecular_function,oxidoreductase activity;GO:0004499,molecular_function,N,N-dimethylaniline monooxygenase activity;GO:0050660,molecular_function,flavin adenine dinucleotide binding
TraesCS5A02G130000	2.17972	0.00147303	-
TraesCS5A02G138600	-1.28476	0.00478626	GO:0016301,molecular_function,kinase activity;GO:0016740,molecular_function,transferase activity;GO:0005524,molecular_function,ATP binding;GO:0048544,biological_process,recognition of pollen;GO:0004672,molecular_function,protein kinase activity;GO:0016020,cellular_component,membrane;GO:0006468,biological_process,protein phosphorylation;GO:0000166,molecular_function,nucleotide binding;GO:0016310,b…
TraesCS5A02G141200	-2.98633	0.00248986	GO:0016021,cellular_component,integral component of membrane;GO:0016020,cellular_component,membrane
TraesCS5A02G147700	-1.51344	0.0242123	GO:0016021,cellular_component,integral component of membrane;GO:0016020,cellular_component,membrane
TraesCS5A02G150800	1.07667	0.00410047	-
TraesCS5A02G155800	1.1502	0.0013103	-
TraesCS5A02G169300	-1.64273	0.00330821	GO:0005886,cellular_component,plasma membrane;GO:0005773,cellular_component,vacuole
TraesCS5A02G171600	-1.14482	0.00236762	-
TraesCS5A02G179000	1.67902	0.0230831	GO:0006355,biological_process,regulation of transcription, DNA-templated;GO:0003700,molecular_function,DNA binding transcription factor activity
TraesCS5A02G185600	-1.88366	0.00826601	GO:0003677,molecular_function,DNA binding;GO:0043565,molecular_function,sequence-specific DNA binding;GO:0003700,molecular_function,DNA binding transcription factor activity;GO:0006355,biological_process,regulation of transcription, DNA-templated;GO:0006351,biological_process,transcription, DNA-templated;GO:0005634,cellular_component,nucleus
TraesCS5A02G187400	1.5108	0.00112298	GO:0006468,biological_process,protein phosphorylation;GO:0004672,molecular_function,protein kinase activity;GO:0005524,molecular_function,ATP binding
TraesCS5A02G189500	-1.17595	0.00272211	GO:0055085,biological_process,transmembrane transport;GO:0016021,cellular_component,integral component of membrane;GO:0016020,cellular_component,membrane
TraesCS5A02G198800	-3.73722	1.71139e-05	GO:0004842,molecular_function,ubiquitin-protein transferase activity;GO:0016740,molecular_function,transferase activity;GO:0016567,biological_process,protein ubiquitination
TraesCS5A02G201200	-1.70748	0.0131329	GO:0010200,biological_process,response to chitin;GO:0009737,biological_process,response to abscisic acid;GO:0008270,molecular_function,zinc ion binding;GO:0046872,molecular_function,metal ion binding
TraesCS5A02G203500	-1.18955	0.00708173	GO:0005992,biological_process,trehalose biosynthetic process;GO:0003824,molecular_function,catalytic activity
TraesCS5A02G205500	-1.78697	0.0243751	GO:0004672,molecular_function,protein kinase activity;GO:0006468,biological_process,protein phosphorylation;GO:0005524,molecular_function,ATP binding;GO:0016021,cellular_component,integral component of membrane;GO:0016020,cellular_component,membrane
TraesCS5A02G205800	-1.05022	0.0158595	GO:0016567,biological_process,protein ubiquitination;GO:0004842,molecular_function,ubiquitin-protein transferase activity;GO:0006468,biological_process,protein phosphorylation;GO:0005524,molecular_function,ATP binding;GO:0004672,molecular_function,protein kinase activity
TraesCS5A02G206700	-1.32295	0.000309218	GO:0006468,biological_process,protein phosphorylation;GO:0004672,molecular_function,protein kinase activity;GO:0005524,molecular_function,ATP binding
TraesCS5A02G212400	-2.04161	0.00144164	-
TraesCS5A02G218000	-1.45334	0.00025354	GO:0035235,biological_process,ionotropic glutamate receptor signaling pathway;GO:0006811,biological_process,ion transport;GO:0004970,molecular_function,ionotropic glutamate receptor activity;GO:0016021,cellular_component,integral component of membrane;GO:0016020,cellular_component,membrane
TraesCS5A02G220600	-1.32677	0.00244923	GO:0016021,cellular_component,integral component of membrane;GO:0016020,cellular_component,membrane
TraesCS5A02G222500	1.63392	0.017379	GO:0030244,biological_process,cellulose biosynthetic process;GO:0016757,molecular_function,transferase activity, transferring glycosyl groups;GO:0016760,molecular_function,cellulose synthase (UDP-forming) activity;GO:0009834,biological_process,plant-type secondary cell wall biogenesis;GO:0071555,biological_process,cell wall organization;GO:0016740,molecular_function,transferase activity;GO:004687…
TraesCS5A02G225100	1.07098	0.0071919	GO:0050662,molecular_function,coenzyme binding;GO:0003824,molecular_function,catalytic activity
TraesCS5A02G225300	-1.12694	7.28608e-05	GO:0016301,molecular_function,kinase activity;GO:0016740,molecular_function,transferase activity;GO:0016310,biological_process,phosphorylation;GO:0004672,molecular_function,protein kinase activity;GO:0006468,biological_process,protein phosphorylation;GO:0000166,molecular_function,nucleotide binding;GO:0005524,molecular_function,ATP binding;GO:0007165,biological_process,signal transduction;GO:0004…
TraesCS5A02G226100	-1.3202	0.000577943	-
TraesCS5A02G227400	1.01487	0.0179721	GO:0003677,molecular_function,DNA binding
TraesCS5A02G231500	1.33868	0.0170976	GO:0003676,molecular_function,nucleic acid binding
TraesCS5A02G233200	-1.16886	0.00115104	GO:0015079,molecular_function,potassium ion transmembrane transporter activity;GO:0006811,biological_process,ion transport;GO:0071805,biological_process,potassium ion transmembrane transport;GO:0016020,cellular_component,membrane;GO:0006813,biological_process,potassium ion transport;GO:0016021,cellular_component,integral component of membrane
TraesCS5A02G234200	1.13109	0.00250443	GO:0055114,biological_process,oxidation-reduction process;GO:0016491,molecular_function,oxidoreductase activity;GO:0046872,molecular_function,metal ion binding
TraesCS5A02G263100	-1.90946	0.000259355	GO:0055085,biological_process,transmembrane transport;GO:0005215,molecular_function,transporter activity;GO:0006814,biological_process,sodium ion transport;GO:0016021,cellular_component,integral component of membrane;GO:0016020,cellular_component,membrane
TraesCS5A02G264000	2.19367	0.0107835	-
TraesCS5A02G281600	1.95717	0.0283836	GO:0050662,molecular_function,coenzyme binding;GO:0005975,biological_process,carbohydrate metabolic process;GO:0003824,molecular_function,catalytic activity;GO:0016020,cellular_component,membrane;GO:0016857,molecular_function,racemase and epimerase activity, acting on carbohydrates and derivatives;GO:0016021,cellular_component,integral component of membrane
TraesCS5A02G292900	4.17835	7.51476e-05	GO:0046983,molecular_function,protein dimerization activity
TraesCS5A02G301700	-1.202	0.0216589	GO:0004601,molecular_function,peroxidase activity;GO:0005509,molecular_function,calcium ion binding;GO:0098869,biological_process,cellular oxidant detoxification;GO:0016491,molecular_function,oxidoreductase activity;GO:0016020,cellular_component,membrane;GO:0055114,biological_process,oxidation-reduction process;GO:0050664,molecular_function,oxidoreductase activity, acting on NAD(P)H, oxygen as ac…
TraesCS5A02G305000	-1.31526	0.00859808	GO:0016758,molecular_function,transferase activity, transferring hexosyl groups;GO:0016757,molecular_function,transferase activity, transferring glycosyl groups;GO:0016740,molecular_function,transferase activity;GO:0008152,biological_process,metabolic process
TraesCS5A02G305100	-1.4485	0.0225018	GO:0016758,molecular_function,transferase activity, transferring hexosyl groups;GO:0016757,molecular_function,transferase activity, transferring glycosyl groups;GO:0016740,molecular_function,transferase activity;GO:0008152,biological_process,metabolic process
TraesCS5A02G312000	-2.32008	0.0006262	GO:0006355,biological_process,regulation of transcription, DNA-templated;GO:0003700,molecular_function,DNA binding transcription factor activity;GO:0003677,molecular_function,DNA binding;GO:0006351,biological_process,transcription, DNA-templated;GO:0005634,cellular_component,nucleus
TraesCS5A02G316800	-1.04711	0.000324722	GO:0006355,biological_process,regulation of transcription, DNA-templated;GO:0043565,molecular_function,sequence-specific DNA binding;GO:0003700,molecular_function,DNA binding transcription factor activity;GO:0003677,molecular_function,DNA binding;GO:0005634,cellular_component,nucleus
TraesCS5A02G321300	-1.3605	0.000385686	GO:0019538,biological_process,protein metabolic process;GO:0034605,biological_process,cellular response to heat;GO:1901002,biological_process,positive regulation of response to salt stress;GO:1902584,biological_process,positive regulation of response to water deprivation;GO:0000166,molecular_function,nucleotide binding;GO:0005524,molecular_function,ATP binding
TraesCS5A02G322300	-1.58617	0.000196785	GO:0005524,molecular_function,ATP binding;GO:0006468,biological_process,protein phosphorylation;GO:0000166,molecular_function,nucleotide binding;GO:0004672,molecular_function,protein kinase activity;GO:0004674,molecular_function,protein serine/threonine kinase activity
TraesCS5A02G356300	-1.43587	0.000858617	GO:0004310,molecular_function,farnesyl-diphosphate farnesyltransferase activity;GO:0016765,molecular_function,transferase activity, transferring alkyl or aryl (other than methyl) groups;GO:0016740,molecular_function,transferase activity;GO:0009058,biological_process,biosynthetic process;GO:0006696,biological_process,ergosterol biosynthetic process;GO:0051996,molecular_function,squalene synthase a…
TraesCS5A02G363200	1.50391	0.00666166	GO:0006629,biological_process,lipid metabolic process;GO:0102965,molecular_function,alcohol-forming fatty acyl-CoA reductase activity;GO:0080019,molecular_function,fatty-acyl-CoA reductase (alcohol-forming) activity;GO:0016491,molecular_function,oxidoreductase activity;GO:0016020,cellular_component,membrane;GO:0055114,biological_process,oxidation-reduction process;GO:0016021,cellular_component,in…
TraesCS5A02G367300	1.23682	0.00213194	GO:0016021,cellular_component,integral component of membrane;GO:0016020,cellular_component,membrane
TraesCS5A02G381000	-1.72276	0.000717978	GO:0003677,molecular_function,DNA binding;GO:0043565,molecular_function,sequence-specific DNA binding;GO:0003700,molecular_function,DNA binding transcription factor activity;GO:0006355,biological_process,regulation of transcription, DNA-templated;GO:0006351,biological_process,transcription, DNA-templated;GO:0005634,cellular_component,nucleus
TraesCS5A02G395100	-1.49274	0.000146555	GO:0003677,molecular_function,DNA binding;GO:0043565,molecular_function,sequence-specific DNA binding;GO:0003700,molecular_function,DNA binding transcription factor activity;GO:0006355,biological_process,regulation of transcription, DNA-templated;GO:0006351,biological_process,transcription, DNA-templated;GO:0005634,cellular_component,nucleus
TraesCS5A02G407000	-1.06998	0.00630223	-
TraesCS5A02G407500	1.77674	0.0124822	GO:0006468,biological_process,protein phosphorylation;GO:0016020,cellular_component,membrane;GO:0005524,molecular_function,ATP binding;GO:0016021,cellular_component,integral component of membrane;GO:0004672,molecular_function,protein kinase activity
TraesCS5A02G412500	-3.04206	0.0186658	GO:0055114,biological_process,oxidation-reduction process;GO:0016491,molecular_function,oxidoreductase activity
TraesCS5A02G418400	2.28075	0.0245303	-
TraesCS5A02G425000	1.20933	0.00125624	GO:0003676,molecular_function,nucleic acid binding
TraesCS5A02G425600	-1.28136	0.00838089	GO:0005484,molecular_function,SNAP receptor activity;GO:0061025,biological_process,membrane fusion;GO:0005622,cellular_component,intracellular;GO:0016020,cellular_component,membrane;GO:0016192,biological_process,vesicle-mediated transport;GO:0016021,cellular_component,integral component of membrane;GO:0006886,biological_process,intracellular protein transport
TraesCS5A02G426500	-1.97122	0.00691	GO:0004672,molecular_function,protein kinase activity;GO:0006468,biological_process,protein phosphorylation;GO:0005524,molecular_function,ATP binding;GO:0005509,molecular_function,calcium ion binding
TraesCS5A02G445700	-1.0799	0.0198596	GO:0030247,molecular_function,polysaccharide binding;GO:0005509,molecular_function,calcium ion binding;GO:0004672,molecular_function,protein kinase activity;GO:0016020,cellular_component,membrane;GO:0006468,biological_process,protein phosphorylation;GO:0005524,molecular_function,ATP binding;GO:0016021,cellular_component,integral component of membrane
TraesCS5A02G448900	-1.91488	0.000112475	-
TraesCS5A02G456300	-1.11789	0.00802446	GO:0016021,cellular_component,integral component of membrane;GO:0016020,cellular_component,membrane
TraesCS5A02G457200	1.22478	0.0188885	-
TraesCS5A02G461300	-1.11162	0.000175765	GO:0003993,molecular_function,acid phosphatase activity;GO:0016787,molecular_function,hydrolase activity;GO:0046872,molecular_function,metal ion binding;GO:0016311,biological_process,dephosphorylation
TraesCS5A02G462100	-1.74103	0.0062408	GO:0005694,cellular_component,chromosome;GO:0000786,cellular_component,nucleosome;GO:0003677,molecular_function,DNA binding;GO:0005634,cellular_component,nucleus;GO:0046982,molecular_function,protein heterodimerization activity
TraesCS5A02G473200	1.20329	0.0442895	GO:0016021,cellular_component,integral component of membrane;GO:0016020,cellular_component,membrane
TraesCS5A02G492000	-1.38591	0.00116933	GO:0016301,molecular_function,kinase activity;GO:0016740,molecular_function,transferase activity;GO:0016310,biological_process,phosphorylation;GO:0004672,molecular_function,protein kinase activity;GO:0006468,biological_process,protein phosphorylation;GO:0000166,molecular_function,nucleotide binding;GO:0005524,molecular_function,ATP binding;GO:0007165,biological_process,signal transduction;GO:0004…
TraesCS5A02G492100	1.2384	0.00944015	GO:0030001,biological_process,metal ion transport;GO:0046872,molecular_function,metal ion binding
TraesCS5A02G493800	-1.07415	0.00670937	GO:0004672,molecular_function,protein kinase activity;GO:0006468,biological_process,protein phosphorylation;GO:0005524,molecular_function,ATP binding;GO:0016021,cellular_component,integral component of membrane;GO:0016020,cellular_component,membrane
TraesCS5A02G494200	-1.64965	0.0242305	GO:0016123,biological_process,xanthophyll biosynthetic process;GO:0005506,molecular_function,iron ion binding;GO:0016119,biological_process,carotene metabolic process;GO:0008610,biological_process,lipid biosynthetic process;GO:0016491,molecular_function,oxidoreductase activity;GO:0016020,cellular_component,membrane;GO:0009507,cellular_component,chloroplast;GO:0055114,biological_process,oxidation-…
TraesCS5A02G494800	-1.43061	0.0335862	GO:0016020,cellular_component,membrane;GO:0005516,molecular_function,calmodulin binding;GO:0006952,biological_process,defense response;GO:0016021,cellular_component,integral component of membrane;GO:0009607,biological_process,response to biotic stimulus
TraesCS5A02G496400	1.06366	0.0206412	GO:0003824,molecular_function,catalytic activity;GO:0008152,biological_process,metabolic process
TraesCS5A02G499900	-1.39504	0.000163105	GO:0004601,molecular_function,peroxidase activity;GO:0005509,molecular_function,calcium ion binding;GO:0098869,biological_process,cellular oxidant detoxification;GO:0016491,molecular_function,oxidoreductase activity;GO:0016020,cellular_component,membrane;GO:0055114,biological_process,oxidation-reduction process;GO:0050664,molecular_function,oxidoreductase activity, acting on NAD(P)H, oxygen as ac…
TraesCS5A02G500100	-1.09802	0.0353387	GO:0016998,biological_process,cell wall macromolecule catabolic process;GO:0004568,molecular_function,chitinase activity;GO:0004672,molecular_function,protein kinase activity;GO:0016020,cellular_component,membrane;GO:0006468,biological_process,protein phosphorylation;GO:0005524,molecular_function,ATP binding;GO:0016021,cellular_component,integral component of membrane;GO:0006032,biological_proces…
TraesCS5A02G500600	-1.39394	0.028925	GO:0006355,biological_process,regulation of transcription, DNA-templated;GO:0003677,molecular_function,DNA binding;GO:0005634,cellular_component,nucleus;GO:0006351,biological_process,transcription, DNA-templated
TraesCS5A02G500700	-1.4178	0.0280366	GO:0006355,biological_process,regulation of transcription, DNA-templated;GO:0003677,molecular_function,DNA binding;GO:0005634,cellular_component,nucleus;GO:0006351,biological_process,transcription, DNA-templated
TraesCS5A02G506500	1.43031	0.048784	GO:0006469,biological_process,negative regulation of protein kinase activity;GO:0004861,molecular_function,cyclin-dependent protein serine/threonine kinase inhibitor activity;GO:0004860,molecular_function,protein kinase inhibitor activity;GO:0007050,biological_process,cell cycle arrest;GO:0071901,biological_process,negative regulation of protein serine/threonine kinase activity;GO:0005634,cellula…
TraesCS5A02G515600	-1.51654	0.0356102	GO:0055114,biological_process,oxidation-reduction process;GO:0016491,molecular_function,oxidoreductase activity;GO:0051213,molecular_function,dioxygenase activity;GO:0046872,molecular_function,metal ion binding
TraesCS5A02G554600	1.1086	0.026583	-
TraesCS5A02G558200	1.73119	0.0400477	-
TraesCS5B02G006500	1.85278	0.0150244	GO:0051213,molecular_function,dioxygenase activity;GO:0016491,molecular_function,oxidoreductase activity;GO:0046872,molecular_function,metal ion binding;GO:0006633,biological_process,fatty acid biosynthetic process;GO:0055114,biological_process,oxidation-reduction process;GO:0016702,molecular_function,oxidoreductase activity, acting on single donors with incorporation of molecular oxygen, incorpo…
TraesCS5B02G009300	1.02602	0.0106895	-
TraesCS5B02G026300	-1.08235	0.0265229	-
TraesCS5B02G028300	1.25869	0.0108212	GO:0055114,biological_process,oxidation-reduction process;GO:0016491,molecular_function,oxidoreductase activity
TraesCS5B02G036600	1.161	0.00073918	GO:0008236,molecular_function,serine-type peptidase activity;GO:0006508,biological_process,proteolysis;GO:0016787,molecular_function,hydrolase activity;GO:0004252,molecular_function,serine-type endopeptidase activity;GO:0008233,molecular_function,peptidase activity
TraesCS5B02G038100	1.36707	0.0041174	GO:0016021,cellular_component,integral component of membrane;GO:0016020,cellular_component,membrane
TraesCS5B02G048000	1.63412	0.00383453	GO:0016787,molecular_function,hydrolase activity;GO:0045490,biological_process,pectin catabolic process;GO:0030599,molecular_function,pectinesterase activity;GO:0005618,cellular_component,cell wall;GO:0043086,biological_process,negative regulation of catalytic activity;GO:0045330,molecular_function,aspartyl esterase activity;GO:0042545,biological_process,cell wall modification;GO:0004857,molecula…
TraesCS5B02G053500	1.15701	0.0108098	GO:0003779,molecular_function,actin binding
TraesCS5B02G054800	-1.61766	8.0625e-05	GO:0046983,molecular_function,protein dimerization activity
TraesCS5B02G056700	-1.71741	0.00962297	GO:0006468,biological_process,protein phosphorylation;GO:0016020,cellular_component,membrane;GO:0004672,molecular_function,protein kinase activity;GO:0016021,cellular_component,integral component of membrane;GO:0005524,molecular_function,ATP binding
TraesCS5B02G058500	1.01789	0.0198429	GO:0006355,biological_process,regulation of transcription, DNA-templated;GO:0009734,biological_process,auxin-activated signaling pathway;GO:0005634,cellular_component,nucleus;GO:0006351,biological_process,transcription, DNA-templated
TraesCS5B02G059900	-2.3912	0.0139493	GO:0005509,molecular_function,calcium ion binding
TraesCS5B02G064000	1.03254	0.0334686	GO:0016798,molecular_function,hydrolase activity, acting on glycosyl bonds;GO:0005975,biological_process,carbohydrate metabolic process;GO:0016787,molecular_function,hydrolase activity;GO:0004553,molecular_function,hydrolase activity, hydrolyzing O-glycosyl compounds;GO:0007015,biological_process,actin filament organization;GO:0008152,biological_process,metabolic process;GO:0051015,molecular_func…
TraesCS5B02G068200	-1.36564	0.0406239	-
TraesCS5B02G068500	1.35658	0.0176955	GO:0016705,molecular_function,oxidoreductase activity, acting on paired donors, with incorporation or reduction of molecular oxygen;GO:0016020,cellular_component,membrane;GO:0046872,molecular_function,metal ion binding;GO:0004497,molecular_function,monooxygenase activity;GO:0016491,molecular_function,oxidoreductase activity;GO:0005506,molecular_function,iron ion binding;GO:0055114,biological_proc…
TraesCS5B02G069700	-1.69033	0.0014133	-
TraesCS5B02G092500	1.07417	0.00390012	-
TraesCS5B02G103800	1.01856	0.0114815	GO:0016021,cellular_component,integral component of membrane;GO:0016020,cellular_component,membrane
TraesCS5B02G108900	-1.54368	0.000662389	GO:0005516,molecular_function,calmodulin binding
TraesCS5B02G128400	1.1664	0.0380722	GO:0009507,cellular_component,chloroplast;GO:0006468,biological_process,protein phosphorylation;GO:0005524,molecular_function,ATP binding;GO:0004672,molecular_function,protein kinase activity
TraesCS5B02G132200	-1.61818	0.0466143	GO:0016758,molecular_function,transferase activity, transferring hexosyl groups;GO:0016757,molecular_function,transferase activity, transferring glycosyl groups;GO:0016740,molecular_function,transferase activity;GO:0008152,biological_process,metabolic process
TraesCS5B02G138400	-1.16678	0.00579617	GO:0016301,molecular_function,kinase activity;GO:0016740,molecular_function,transferase activity;GO:0016310,biological_process,phosphorylation;GO:0048544,biological_process,recognition of pollen;GO:0004672,molecular_function,protein kinase activity;GO:0016020,cellular_component,membrane;GO:0006468,biological_process,protein phosphorylation;GO:0000166,molecular_function,nucleotide binding;GO:00055…
TraesCS5B02G138500	-1.4482	0.0321697	GO:0016301,molecular_function,kinase activity;GO:0016740,molecular_function,transferase activity;GO:0005524,molecular_function,ATP binding;GO:0048544,biological_process,recognition of pollen;GO:0004672,molecular_function,protein kinase activity;GO:0016020,cellular_component,membrane;GO:0006468,biological_process,protein phosphorylation;GO:0000166,molecular_function,nucleotide binding;GO:0016310,b…
TraesCS5B02G142100	-1.78911	0.0194687	GO:0003677,molecular_function,DNA binding;GO:0043565,molecular_function,sequence-specific DNA binding;GO:0006355,biological_process,regulation of transcription, DNA-templated;GO:0009793,biological_process,embryo development ending in seed dormancy;GO:0009413,biological_process,response to flooding;GO:0006351,biological_process,transcription, DNA-templated;GO:0010365,biological_process,positive re…
TraesCS5B02G144900	1.21021	0.0245466	GO:0009941,cellular_component,chloroplast envelope
TraesCS5B02G146500	-1.28071	0.000473618	GO:0016301,molecular_function,kinase activity;GO:0016740,molecular_function,transferase activity;GO:0016310,biological_process,phosphorylation;GO:0004674,molecular_function,protein serine/threonine kinase activity;GO:0006468,biological_process,protein phosphorylation;GO:0000166,molecular_function,nucleotide binding;GO:0005524,molecular_function,ATP binding;GO:0007165,biological_process,signal tra…
TraesCS5B02G159100	1.39146	0.0114276	GO:0042127,biological_process,regulation of cell proliferation;GO:0003777,molecular_function,microtubule motor activity;GO:0010215,biological_process,cellulose microfibril organization;GO:0043565,molecular_function,sequence-specific DNA binding;GO:0009937,biological_process,regulation of gibberellic acid mediated signaling pathway;GO:0045893,biological_process,positive regulation of transcription…
TraesCS5B02G166000	-1.82328	0.0023662	GO:0005886,cellular_component,plasma membrane;GO:0005773,cellular_component,vacuole
TraesCS5B02G176000	1.36746	0.0293124	GO:0046872,molecular_function,metal ion binding
TraesCS5B02G184700	1.13388	0.0149969	GO:0016021,cellular_component,integral component of membrane;GO:0016020,cellular_component,membrane
TraesCS5B02G193700	-1.14608	0.0389854	GO:0055085,biological_process,transmembrane transport;GO:0016021,cellular_component,integral component of membrane;GO:0016020,cellular_component,membrane
TraesCS5B02G196400	1.11665	0.0184103	GO:0005829,cellular_component,cytosol;GO:0006468,biological_process,protein phosphorylation;GO:0004672,molecular_function,protein kinase activity;GO:1902456,biological_process,regulation of stomatal opening;GO:0005524,molecular_function,ATP binding
TraesCS5B02G196600	1.94626	0.0131678	GO:0006468,biological_process,protein phosphorylation;GO:0000166,molecular_function,nucleotide binding;GO:0004672,molecular_function,protein kinase activity;GO:0004674,molecular_function,protein serine/threonine kinase activity;GO:0005524,molecular_function,ATP binding
TraesCS5B02G197400	-2.61021	0.000590774	GO:0004842,molecular_function,ubiquitin-protein transferase activity;GO:0016740,molecular_function,transferase activity;GO:0016567,biological_process,protein ubiquitination
TraesCS5B02G202900	-2.08039	0.0440557	GO:0005524,molecular_function,ATP binding;GO:0006468,biological_process,protein phosphorylation;GO:0004672,molecular_function,protein kinase activity;GO:0016021,cellular_component,integral component of membrane;GO:0016020,cellular_component,membrane
TraesCS5B02G204900	-1.81533	0.00027466	GO:0006468,biological_process,protein phosphorylation;GO:0004672,molecular_function,protein kinase activity;GO:0005524,molecular_function,ATP binding
TraesCS5B02G208500	-1.25825	0.0415929	GO:0006468,biological_process,protein phosphorylation;GO:0004672,molecular_function,protein kinase activity;GO:0005524,molecular_function,ATP binding
TraesCS5B02G212900	-3.23775	0.0101838	-
TraesCS5B02G213200	-3.2806	0.0398326	-
TraesCS5B02G221100	1.05661	0.0320549	GO:0016301,molecular_function,kinase activity;GO:0016740,molecular_function,transferase activity;GO:0016310,biological_process,phosphorylation;GO:0004674,molecular_function,protein serine/threonine kinase activity;GO:0016020,cellular_component,membrane;GO:0006468,biological_process,protein phosphorylation;GO:0000166,molecular_function,nucleotide binding;GO:0005524,molecular_function,ATP binding;G…
TraesCS5B02G223700	1.4743	0.0104338	GO:0050662,molecular_function,coenzyme binding;GO:0003824,molecular_function,catalytic activity
TraesCS5B02G224600	-1.70946	6.11609e-05	-
TraesCS5B02G229800	2.31199	0.0347784	GO:0003676,molecular_function,nucleic acid binding
TraesCS5B02G233700	-1.17657	0.00138728	GO:0005794,cellular_component,Golgi apparatus;GO:0008378,molecular_function,galactosyltransferase activity;GO:0006486,biological_process,protein glycosylation;GO:0016757,molecular_function,transferase activity, transferring glycosyl groups;GO:0016740,molecular_function,transferase activity;GO:0000139,cellular_component,Golgi membrane;GO:0016020,cellular_component,membrane;GO:0016021,cellular_comp…
TraesCS5B02G261500	-1.33379	0.0193949	GO:0055085,biological_process,transmembrane transport;GO:0005215,molecular_function,transporter activity;GO:0006814,biological_process,sodium ion transport;GO:0016021,cellular_component,integral component of membrane;GO:0016020,cellular_component,membrane
TraesCS5B02G264700	-1.06125	0.0299428	-
TraesCS5B02G265500	1.60176	0.0486041	GO:0004553,molecular_function,hydrolase activity, hydrolyzing O-glycosyl compounds;GO:0005975,biological_process,carbohydrate metabolic process
TraesCS5B02G313000	-2.69287	6.63374e-05	GO:0006355,biological_process,regulation of transcription, DNA-templated;GO:0003700,molecular_function,DNA binding transcription factor activity;GO:0003677,molecular_function,DNA binding;GO:0006351,biological_process,transcription, DNA-templated;GO:0005634,cellular_component,nucleus
TraesCS5B02G315600	1.04791	0.00694683	GO:0003677,molecular_function,DNA binding;GO:0043565,molecular_function,sequence-specific DNA binding;GO:0003700,molecular_function,DNA binding transcription factor activity;GO:0006355,biological_process,regulation of transcription, DNA-templated;GO:0016020,cellular_component,membrane;GO:0005634,cellular_component,nucleus;GO:0016021,cellular_component,integral component of membrane
TraesCS5B02G321800	-1.46687	0.000932561	GO:1901002,biological_process,positive regulation of response to salt stress;GO:0034605,biological_process,cellular response to heat;GO:0019538,biological_process,protein metabolic process;GO:1902584,biological_process,positive regulation of response to water deprivation;GO:0000166,molecular_function,nucleotide binding;GO:0005524,molecular_function,ATP binding
TraesCS5B02G333500	-2.25505	0.000514418	-
TraesCS5B02G356700	-1.82286	0.0247743	GO:0055085,biological_process,transmembrane transport;GO:0016021,cellular_component,integral component of membrane;GO:0016020,cellular_component,membrane
TraesCS5B02G366100	-1.51465	0.0223235	GO:0005886,cellular_component,plasma membrane;GO:0016021,cellular_component,integral component of membrane;GO:0016020,cellular_component,membrane
TraesCS5B02G371600	2.22957	0.0404579	-
TraesCS5B02G375900	-1.61048	0.00339959	GO:0055114,biological_process,oxidation-reduction process;GO:0016702,molecular_function,oxidoreductase activity, acting on single donors with incorporation of molecular oxygen, incorporation of two atoms of oxygen;GO:0046872,molecular_function,metal ion binding
TraesCS5B02G384300	-1.67441	0.00868318	GO:0043531,molecular_function,ADP binding
TraesCS5B02G384600	-1.46958	0.00977956	GO:0003677,molecular_function,DNA binding;GO:0043565,molecular_function,sequence-specific DNA binding;GO:0003700,molecular_function,DNA binding transcription factor activity;GO:0006355,biological_process,regulation of transcription, DNA-templated;GO:0006351,biological_process,transcription, DNA-templated;GO:0005634,cellular_component,nucleus
TraesCS5B02G399900	-1.61586	0.0052764	GO:0003677,molecular_function,DNA binding;GO:0043565,molecular_function,sequence-specific DNA binding;GO:0003700,molecular_function,DNA binding transcription factor activity;GO:0006355,biological_process,regulation of transcription, DNA-templated;GO:0006351,biological_process,transcription, DNA-templated;GO:0005634,cellular_component,nucleus
TraesCS5B02G414200	1.15496	0.0423164	GO:0016705,molecular_function,oxidoreductase activity, acting on paired donors, with incorporation or reduction of molecular oxygen;GO:0005506,molecular_function,iron ion binding;GO:0046872,molecular_function,metal ion binding;GO:0004497,molecular_function,monooxygenase activity;GO:0016491,molecular_function,oxidoreductase activity;GO:0016020,cellular_component,membrane;GO:0055114,biological_proc…
TraesCS5B02G414300	1.29006	0.0192292	GO:0050662,molecular_function,coenzyme binding;GO:0003824,molecular_function,catalytic activity
TraesCS5B02G416000	1.13889	0.021798	GO:0016021,cellular_component,integral component of membrane;GO:0016020,cellular_component,membrane
TraesCS5B02G426700	-2.64216	0.00133543	GO:0006950,biological_process,response to stress;GO:0009415,biological_process,response to water
TraesCS5B02G427000	1.21002	0.00184324	GO:0003676,molecular_function,nucleic acid binding
TraesCS5B02G427600	-1.53145	0.0166747	GO:0005484,molecular_function,SNAP receptor activity;GO:0061025,biological_process,membrane fusion;GO:0016020,cellular_component,membrane;GO:0005622,cellular_component,intracellular;GO:0016192,biological_process,vesicle-mediated transport;GO:0016021,cellular_component,integral component of membrane;GO:0006886,biological_process,intracellular protein transport
TraesCS5B02G428400	-1.49475	0.0179224	GO:0004672,molecular_function,protein kinase activity;GO:0006468,biological_process,protein phosphorylation;GO:0005524,molecular_function,ATP binding;GO:0005509,molecular_function,calcium ion binding
TraesCS5B02G450600	-1.42657	0.0310336	GO:0043531,molecular_function,ADP binding;GO:0016021,cellular_component,integral component of membrane;GO:0016020,cellular_component,membrane
TraesCS5B02G453600	-1.44616	4.73635e-05	-
TraesCS5B02G454100	-1.22905	0.0437735	GO:0030247,molecular_function,polysaccharide binding;GO:0005509,molecular_function,calcium ion binding;GO:0004672,molecular_function,protein kinase activity;GO:0016020,cellular_component,membrane;GO:0006468,biological_process,protein phosphorylation;GO:0005524,molecular_function,ATP binding;GO:0016021,cellular_component,integral component of membrane
TraesCS5B02G458300	-1.08903	0.00908836	GO:0030247,molecular_function,polysaccharide binding;GO:0005509,molecular_function,calcium ion binding;GO:0004672,molecular_function,protein kinase activity;GO:0016020,cellular_component,membrane;GO:0006468,biological_process,protein phosphorylation;GO:0005524,molecular_function,ATP binding;GO:0016021,cellular_component,integral component of membrane
TraesCS5B02G460200	-1.54525	0.00951179	GO:0016757,molecular_function,transferase activity, transferring glycosyl groups;GO:0008378,molecular_function,galactosyltransferase activity;GO:0006486,biological_process,protein glycosylation;GO:0016740,molecular_function,transferase activity;GO:0030246,molecular_function,carbohydrate binding;GO:0016020,cellular_component,membrane;GO:0005794,cellular_component,Golgi apparatus;GO:0016021,cellula…
TraesCS5B02G465300	-1.02189	0.0265943	GO:0016021,cellular_component,integral component of membrane;GO:0016020,cellular_component,membrane
TraesCS5B02G466200	1.1158	0.00346592	-
TraesCS5B02G480900	-1.05328	0.00926455	GO:0006355,biological_process,regulation of transcription, DNA-templated;GO:0003677,molecular_function,DNA binding;GO:0005634,cellular_component,nucleus;GO:0006351,biological_process,transcription, DNA-templated
TraesCS5B02G492600	1.03154	0.0215518	GO:0006355,biological_process,regulation of transcription, DNA-templated;GO:0003677,molecular_function,DNA binding;GO:0005634,cellular_component,nucleus
TraesCS5B02G494500	-1.08241	0.00156109	GO:0006355,biological_process,regulation of transcription, DNA-templated;GO:0006351,biological_process,transcription, DNA-templated
TraesCS5B02G499700	-1.56747	0.00186193	GO:0005618,cellular_component,cell wall;GO:0071555,biological_process,cell wall organization;GO:0016787,molecular_function,hydrolase activity;GO:0005576,cellular_component,extracellular region
TraesCS5B02G502200	-1.14258	0.00275142	GO:0098755,biological_process,maintenance of seed dormancy by absisic acid;GO:0009793,biological_process,embryo development ending in seed dormancy;GO:0009845,biological_process,seed germination;GO:0010029,biological_process,regulation of seed germination
TraesCS5B02G547600	-1.46617	0.000857737	GO:0016021,cellular_component,integral component of membrane;GO:0016020,cellular_component,membrane
TraesCS5B02G562600	1.18179	0.0102608	GO:0016788,molecular_function,hydrolase activity, acting on ester bonds
TraesCS5B02G571000	1.90739	0.0213802	GO:0030001,biological_process,metal ion transport;GO:0046872,molecular_function,metal ion binding
TraesCS5D02G032189	1.20962	8.13364e-05	GO:0043531,molecular_function,ADP binding
TraesCS5D02G035100	-1.01937	0.00228624	-
TraesCS5D02G036000	-1.43295	0.00687409	GO:0003676,molecular_function,nucleic acid binding;GO:0008270,molecular_function,zinc ion binding
TraesCS5D02G053200	1.8411	0.00697645	GO:0016787,molecular_function,hydrolase activity;GO:0045490,biological_process,pectin catabolic process;GO:0030599,molecular_function,pectinesterase activity;GO:0005618,cellular_component,cell wall;GO:0043086,biological_process,negative regulation of catalytic activity;GO:0045330,molecular_function,aspartyl esterase activity;GO:0042545,biological_process,cell wall modification;GO:0004857,molecula…
TraesCS5D02G059300	-1.46021	0.00341256	GO:0016301,molecular_function,kinase activity;GO:0016310,biological_process,phosphorylation;GO:0004674,molecular_function,protein serine/threonine kinase activity;GO:0006468,biological_process,protein phosphorylation;GO:0000166,molecular_function,nucleotide binding;GO:0005524,molecular_function,ATP binding;GO:0004672,molecular_function,protein kinase activity
TraesCS5D02G060200	-1.31957	0.0268655	GO:0016021,cellular_component,integral component of membrane;GO:0046872,molecular_function,metal ion binding;GO:0016020,cellular_component,membrane
TraesCS5D02G060300	-2.00433	6.1614e-05	GO:0046983,molecular_function,protein dimerization activity
TraesCS5D02G069300	1.35998	0.00756369	GO:0006355,biological_process,regulation of transcription, DNA-templated;GO:0006351,biological_process,transcription, DNA-templated;GO:0005634,cellular_component,nucleus;GO:0009734,biological_process,auxin-activated signaling pathway
TraesCS5D02G074300	-1.04622	0.0021472	GO:0016021,cellular_component,integral component of membrane;GO:0016020,cellular_component,membrane
TraesCS5D02G075000	1.02598	0.0332701	GO:0016705,molecular_function,oxidoreductase activity, acting on paired donors, with incorporation or reduction of molecular oxygen;GO:0005506,molecular_function,iron ion binding;GO:0046872,molecular_function,metal ion binding;GO:0004497,molecular_function,monooxygenase activity;GO:0016491,molecular_function,oxidoreductase activity;GO:0016020,cellular_component,membrane;GO:0055114,biological_proc…
TraesCS5D02G075300	-1.77381	0.0172121	-
TraesCS5D02G082800	1.10622	0.00389974	-
TraesCS5D02G095900	1.25379	0.00730108	-
TraesCS5D02G100200	1.1438	0.0393933	-
TraesCS5D02G102000	-1.07976	0.0359649	GO:0006950,biological_process,response to stress;GO:0005516,molecular_function,calmodulin binding
TraesCS5D02G102800	1.37914	0.00642304	-
TraesCS5D02G110500	1.02777	0.0299859	GO:0016021,cellular_component,integral component of membrane;GO:0016020,cellular_component,membrane
TraesCS5D02G122400	1.08317	0.00962138	GO:0005524,molecular_function,ATP binding;GO:0016301,molecular_function,kinase activity;GO:0006468,biological_process,protein phosphorylation;GO:0004672,molecular_function,protein kinase activity;GO:0016310,biological_process,phosphorylation
TraesCS5D02G137900	-1.43663	0.00333876	GO:0008283,biological_process,cell proliferation;GO:0008083,molecular_function,growth factor activity;GO:0010469,biological_process,regulation of signaling receptor activity;GO:0005576,cellular_component,extracellular region
TraesCS5D02G140200	1.10668	0.0323182	GO:0000160,biological_process,phosphorelay signal transduction system;GO:0005622,cellular_component,intracellular
TraesCS5D02G140900	-1.86547	0.00613166	GO:0016758,molecular_function,transferase activity, transferring hexosyl groups;GO:0016757,molecular_function,transferase activity, transferring glycosyl groups;GO:0016740,molecular_function,transferase activity;GO:0008152,biological_process,metabolic process
TraesCS5D02G144800	-1.16351	0.000307553	GO:0016301,molecular_function,kinase activity;GO:0016740,molecular_function,transferase activity;GO:0005524,molecular_function,ATP binding;GO:0004672,molecular_function,protein kinase activity;GO:0006468,biological_process,protein phosphorylation;GO:0000166,molecular_function,nucleotide binding;GO:0016310,biological_process,phosphorylation;GO:0007165,biological_process,signal transduction;GO:0004…
TraesCS5D02G146200	1.05237	0.000395219	GO:0009941,cellular_component,chloroplast envelope;GO:0003824,molecular_function,catalytic activity;GO:0016021,cellular_component,integral component of membrane;GO:0016020,cellular_component,membrane
TraesCS5D02G148800	-1.18106	0.00891039	GO:0003677,molecular_function,DNA binding;GO:0043565,molecular_function,sequence-specific DNA binding;GO:0006355,biological_process,regulation of transcription, DNA-templated;GO:0009793,biological_process,embryo development ending in seed dormancy;GO:0009413,biological_process,response to flooding;GO:0006351,biological_process,transcription, DNA-templated;GO:0010365,biological_process,positive re…
TraesCS5D02G152300	-1.33588	0.00345499	GO:0016301,molecular_function,kinase activity;GO:0016740,molecular_function,transferase activity;GO:0016310,biological_process,phosphorylation;GO:0048544,biological_process,recognition of pollen;GO:0004672,molecular_function,protein kinase activity;GO:0016020,cellular_component,membrane;GO:0006468,biological_process,protein phosphorylation;GO:0000166,molecular_function,nucleotide binding;GO:00055…
TraesCS5D02G160900	1.07022	0.000661565	-
TraesCS5D02G164600	-1.03537	0.0174053	GO:0003677,molecular_function,DNA binding
TraesCS5D02G167500	1.07816	0.00527236	GO:0042127,biological_process,regulation of cell proliferation;GO:0003777,molecular_function,microtubule motor activity;GO:0010215,biological_process,cellulose microfibril organization;GO:0043565,molecular_function,sequence-specific DNA binding;GO:0009937,biological_process,regulation of gibberellic acid mediated signaling pathway;GO:0045893,biological_process,positive regulation of transcription…
TraesCS5D02G173700	-1.31502	0.0143167	GO:0005886,cellular_component,plasma membrane;GO:0005773,cellular_component,vacuole
TraesCS5D02G175800	1.03971	0.00797575	-
TraesCS5D02G181500	-1.04445	0.0310885	GO:0016301,molecular_function,kinase activity;GO:0016740,molecular_function,transferase activity;GO:0005524,molecular_function,ATP binding;GO:0004672,molecular_function,protein kinase activity;GO:0016020,cellular_component,membrane;GO:0006468,biological_process,protein phosphorylation;GO:0000166,molecular_function,nucleotide binding;GO:0016310,biological_process,phosphorylation;GO:0016021,cellula…
TraesCS5D02G185100	-1.31514	0.000178462	-
TraesCS5D02G190700	-1.01518	0.0416972	GO:0003677,molecular_function,DNA binding;GO:0043565,molecular_function,sequence-specific DNA binding;GO:0003700,molecular_function,DNA binding transcription factor activity;GO:0006355,biological_process,regulation of transcription, DNA-templated;GO:0006351,biological_process,transcription, DNA-templated;GO:0005634,cellular_component,nucleus
TraesCS5D02G204700	-2.69682	2.23943e-05	GO:0004842,molecular_function,ubiquitin-protein transferase activity;GO:0016740,molecular_function,transferase activity;GO:0016567,biological_process,protein ubiquitination
TraesCS5D02G210000	-1.12534	0.00980873	GO:0003824,molecular_function,catalytic activity;GO:0005992,biological_process,trehalose biosynthetic process
TraesCS5D02G212900	-1.36947	0.000134764	GO:0006468,biological_process,protein phosphorylation;GO:0005524,molecular_function,ATP binding;GO:0004672,molecular_function,protein kinase activity
TraesCS5D02G216000	-1.1593	0.00237156	-
TraesCS5D02G226100	-1.35622	0.000395747	GO:0035235,biological_process,ionotropic glutamate receptor signaling pathway;GO:0006811,biological_process,ion transport;GO:0004970,molecular_function,ionotropic glutamate receptor activity;GO:0016021,cellular_component,integral component of membrane;GO:0016020,cellular_component,membrane
TraesCS5D02G230300	1.98925	0.0266817	GO:0030244,biological_process,cellulose biosynthetic process;GO:0016757,molecular_function,transferase activity, transferring glycosyl groups;GO:0016760,molecular_function,cellulose synthase (UDP-forming) activity;GO:0009834,biological_process,plant-type secondary cell wall biogenesis;GO:0071555,biological_process,cell wall organization;GO:0016740,molecular_function,transferase activity;GO:004687…
TraesCS5D02G232400	1.3943	0.00687116	GO:0050662,molecular_function,coenzyme binding;GO:0003824,molecular_function,catalytic activity
TraesCS5D02G232600	-1.11317	0.00110562	GO:0016301,molecular_function,kinase activity;GO:0016740,molecular_function,transferase activity;GO:0016310,biological_process,phosphorylation;GO:0004674,molecular_function,protein serine/threonine kinase activity;GO:0006468,biological_process,protein phosphorylation;GO:0000166,molecular_function,nucleotide binding;GO:0005524,molecular_function,ATP binding;GO:0007165,biological_process,signal tra…
TraesCS5D02G233300	-1.00392	0.000713029	-
TraesCS5D02G236500	1.12652	0.0134007	GO:0003676,molecular_function,nucleic acid binding
TraesCS5D02G246600	-1.06307	0.00178658	-
TraesCS5D02G252700	1.13385	0.0121632	GO:0005694,cellular_component,chromosome;GO:0000786,cellular_component,nucleosome;GO:0003677,molecular_function,DNA binding;GO:0005634,cellular_component,nucleus;GO:0046982,molecular_function,protein heterodimerization activity
TraesCS5D02G256400	-1.18636	0.00517653	GO:0010228,biological_process,vegetative to reproductive phase transition of meristem;GO:0009809,biological_process,lignin biosynthetic process;GO:0055114,biological_process,oxidation-reduction process;GO:0009505,cellular_component,plant-type cell wall;GO:0046872,molecular_function,metal ion binding;GO:0098869,biological_process,cellular oxidant detoxification;GO:0016491,molecular_function,oxidor…
TraesCS5D02G271600	1.31226	0.00250712	-
TraesCS5D02G287800	1.3785	0.00123285	-
TraesCS5D02G288700	1.64149	0.00816956	GO:0050662,molecular_function,coenzyme binding;GO:0005975,biological_process,carbohydrate metabolic process;GO:0003824,molecular_function,catalytic activity;GO:0016020,cellular_component,membrane;GO:0016857,molecular_function,racemase and epimerase activity, acting on carbohydrates and derivatives;GO:0016021,cellular_component,integral component of membrane
TraesCS5D02G298600	1.08597	0.0485283	GO:0006355,biological_process,regulation of transcription, DNA-templated;GO:0003677,molecular_function,DNA binding;GO:0006351,biological_process,transcription, DNA-templated;GO:0005634,cellular_component,nucleus
TraesCS5D02G300100	3.26997	0.0281793	GO:0046983,molecular_function,protein dimerization activity
TraesCS5D02G318900	-2.94843	0.000343232	GO:0006355,biological_process,regulation of transcription, DNA-templated;GO:0003700,molecular_function,DNA binding transcription factor activity;GO:0003677,molecular_function,DNA binding;GO:0005634,cellular_component,nucleus;GO:0006351,biological_process,transcription, DNA-templated
TraesCS5D02G325900	-1.31369	0.00346172	-
TraesCS5D02G328100	-1.6321	0.000315573	GO:0019538,biological_process,protein metabolic process;GO:0034605,biological_process,cellular response to heat;GO:1901002,biological_process,positive regulation of response to salt stress;GO:1902584,biological_process,positive regulation of response to water deprivation;GO:0000166,molecular_function,nucleotide binding;GO:0005524,molecular_function,ATP binding
TraesCS5D02G329100	-1.84268	0.000154657	GO:0006468,biological_process,protein phosphorylation;GO:0000166,molecular_function,nucleotide binding;GO:0004672,molecular_function,protein kinase activity;GO:0004674,molecular_function,protein serine/threonine kinase activity;GO:0005524,molecular_function,ATP binding
TraesCS5D02G329600	1.61444	0.018174	GO:0004553,molecular_function,hydrolase activity, hydrolyzing O-glycosyl compounds;GO:0005975,biological_process,carbohydrate metabolic process;GO:0003824,molecular_function,catalytic activity
TraesCS5D02G337200	1.04627	0.00994582	GO:0006511,biological_process,ubiquitin-dependent protein catabolic process
TraesCS5D02G354300	1.0795	0.0197878	GO:0016491,molecular_function,oxidoreductase activity;GO:0050660,molecular_function,flavin adenine dinucleotide binding;GO:0004497,molecular_function,monooxygenase activity;GO:0050661,molecular_function,NADP binding;GO:0004499,molecular_function,N,N-dimethylaniline monooxygenase activity;GO:0055114,biological_process,oxidation-reduction process
TraesCS5D02G361600	-1.01411	0.0413922	GO:0055085,biological_process,transmembrane transport;GO:0016021,cellular_component,integral component of membrane;GO:0016020,cellular_component,membrane
TraesCS5D02G372300	2.00688	0.0045927	GO:0006629,biological_process,lipid metabolic process;GO:0102965,molecular_function,alcohol-forming fatty acyl-CoA reductase activity;GO:0080019,molecular_function,fatty-acyl-CoA reductase (alcohol-forming) activity;GO:0016491,molecular_function,oxidoreductase activity;GO:0016020,cellular_component,membrane;GO:0055114,biological_process,oxidation-reduction process;GO:0016021,cellular_component,in…
TraesCS5D02G373700	-1.42237	0.00673726	GO:0030247,molecular_function,polysaccharide binding;GO:0005509,molecular_function,calcium ion binding;GO:0004672,molecular_function,protein kinase activity;GO:0016020,cellular_component,membrane;GO:0006468,biological_process,protein phosphorylation;GO:0005524,molecular_function,ATP binding;GO:0016021,cellular_component,integral component of membrane
TraesCS5D02G383500	-1.85741	0.00986677	GO:0055114,biological_process,oxidation-reduction process;GO:0016702,molecular_function,oxidoreductase activity, acting on single donors with incorporation of molecular oxygen, incorporation of two atoms of oxygen;GO:0051213,molecular_function,dioxygenase activity;GO:0046872,molecular_function,metal ion binding
TraesCS5D02G404400	-1.61049	0.00428937	GO:0003677,molecular_function,DNA binding;GO:0043565,molecular_function,sequence-specific DNA binding;GO:0003700,molecular_function,DNA binding transcription factor activity;GO:0006355,biological_process,regulation of transcription, DNA-templated;GO:0006351,biological_process,transcription, DNA-templated;GO:0005634,cellular_component,nucleus
TraesCS5D02G415000	-1.59787	0.0271507	-
TraesCS5D02G415700	-1.27851	0.00213988	GO:0016021,cellular_component,integral component of membrane;GO:0016020,cellular_component,membrane
TraesCS5D02G417400	1.55379	0.0415968	GO:0005524,molecular_function,ATP binding;GO:0006468,biological_process,protein phosphorylation;GO:0004672,molecular_function,protein kinase activity;GO:0016021,cellular_component,integral component of membrane;GO:0016020,cellular_component,membrane
TraesCS5D02G422700	-1.02217	0.00129332	GO:0006950,biological_process,response to stress;GO:0005516,molecular_function,calmodulin binding
TraesCS5D02G433200	-2.11158	0.0243103	GO:0006950,biological_process,response to stress;GO:0009415,biological_process,response to water
TraesCS5D02G433400	1.11582	0.00110852	GO:0003676,molecular_function,nucleic acid binding
TraesCS5D02G434500	-1.80347	0.0047533	GO:0006468,biological_process,protein phosphorylation;GO:0005509,molecular_function,calcium ion binding;GO:0004672,molecular_function,protein kinase activity;GO:0005524,molecular_function,ATP binding
TraesCS5D02G447300	-1.43392	0.001121	GO:0055085,biological_process,transmembrane transport;GO:0022857,molecular_function,transmembrane transporter activity;GO:0005215,molecular_function,transporter activity;GO:0016021,cellular_component,integral component of membrane;GO:0016020,cellular_component,membrane
TraesCS5D02G453500	-1.23057	0.0295112	GO:0043531,molecular_function,ADP binding;GO:0016021,cellular_component,integral component of membrane;GO:0016020,cellular_component,membrane
TraesCS5D02G455400	-1.99192	0.000307889	-
TraesCS5D02G461600	-1.64741	0.0171274	GO:0005794,cellular_component,Golgi apparatus;GO:0008378,molecular_function,galactosyltransferase activity;GO:0006486,biological_process,protein glycosylation;GO:0016740,molecular_function,transferase activity;GO:0016757,molecular_function,transferase activity, transferring glycosyl groups;GO:0030246,molecular_function,carbohydrate binding;GO:0016020,cellular_component,membrane;GO:0016021,cellula…
TraesCS5D02G463100	1.34628	0.00599625	GO:0006869,biological_process,lipid transport;GO:0008289,molecular_function,lipid binding;GO:0016021,cellular_component,integral component of membrane;GO:0016020,cellular_component,membrane
TraesCS5D02G468000	1.18119	0.0295345	-
TraesCS5D02G478700	-2.40175	0.00385508	GO:0005524,molecular_function,ATP binding;GO:0006468,biological_process,protein phosphorylation;GO:0004672,molecular_function,protein kinase activity;GO:0016021,cellular_component,integral component of membrane;GO:0016020,cellular_component,membrane
TraesCS5D02G485900	1.06289	0.0221245	GO:0016021,cellular_component,integral component of membrane;GO:0016020,cellular_component,membrane
TraesCS5D02G487600	-2.04924	0.0274614	GO:0016787,molecular_function,hydrolase activity;GO:0009405,biological_process,pathogenesis;GO:0006952,biological_process,defense response;GO:0090729,molecular_function,toxin activity;GO:0017148,biological_process,negative regulation of translation;GO:0030598,molecular_function,rRNA N-glycosylase activity
TraesCS5D02G491000	-1.59137	0.00519611	GO:0003676,molecular_function,nucleic acid binding
TraesCS5D02G493000	1.01576	0.0218451	GO:0006355,biological_process,regulation of transcription, DNA-templated;GO:0003677,molecular_function,DNA binding;GO:0005634,cellular_component,nucleus
TraesCS5D02G504200	-1.31794	0.00647676	-
TraesCS5D02G516900	-1.69258	0.000105941	GO:0016021,cellular_component,integral component of membrane;GO:0016020,cellular_component,membrane
TraesCS5D02G527900	-1.64674	0.000621909	GO:0016758,molecular_function,transferase activity, transferring hexosyl groups;GO:0016757,molecular_function,transferase activity, transferring glycosyl groups;GO:0016740,molecular_function,transferase activity;GO:0008152,biological_process,metabolic process
TraesCS5D02G536500	-1.47245	0.0086339	GO:0016021,cellular_component,integral component of membrane;GO:0016020,cellular_component,membrane
TraesCS5D02G549200	-1.45573	0.00154917	GO:0006355,biological_process,regulation of transcription, DNA-templated;GO:0003700,molecular_function,DNA binding transcription factor activity;GO:0003677,molecular_function,DNA binding;GO:0006351,biological_process,transcription, DNA-templated;GO:0005634,cellular_component,nucleus
TraesCS5D02G551400	1.36329	0.00945958	GO:0005886,cellular_component,plasma membrane;GO:0016020,cellular_component,membrane;GO:0016887,molecular_function,ATPase activity;GO:0000166,molecular_function,nucleotide binding;GO:0005524,molecular_function,ATP binding;GO:0016021,cellular_component,integral component of membrane
TraesCS5D02G562000	2.11191	0.0187054	GO:0030001,biological_process,metal ion transport;GO:0046872,molecular_function,metal ion binding
TraesCS6A02G005900	-1.1184	0.0442947	-
TraesCS6A02G009800	-1.0828	0.0107917	-
TraesCS6A02G018000	-1.16403	0.0254325	GO:0016758,molecular_function,transferase activity, transferring hexosyl groups;GO:0016757,molecular_function,transferase activity, transferring glycosyl groups;GO:0016740,molecular_function,transferase activity;GO:0008152,biological_process,metabolic process
TraesCS6A02G018200	-1.16458	0.00988898	GO:0016758,molecular_function,transferase activity, transferring hexosyl groups;GO:0016757,molecular_function,transferase activity, transferring glycosyl groups;GO:0016740,molecular_function,transferase activity;GO:0008152,biological_process,metabolic process
TraesCS6A02G022100	1.27066	0.00175484	GO:0016747,molecular_function,transferase activity, transferring acyl groups other than amino-acyl groups;GO:0016740,molecular_function,transferase activity
TraesCS6A02G026100	-1.68589	0.000184598	-
TraesCS6A02G034900	-2.38438	0.00218166	GO:0005694,cellular_component,chromosome;GO:0000786,cellular_component,nucleosome;GO:0003677,molecular_function,DNA binding;GO:0005634,cellular_component,nucleus;GO:0046982,molecular_function,protein heterodimerization activity
TraesCS6A02G046700	-1.35887	0.0227249	-
TraesCS6A02G054500	-1.55582	0.02	GO:0030247,molecular_function,polysaccharide binding;GO:0005509,molecular_function,calcium ion binding;GO:0004672,molecular_function,protein kinase activity;GO:0016020,cellular_component,membrane;GO:0006468,biological_process,protein phosphorylation;GO:0005524,molecular_function,ATP binding;GO:0016021,cellular_component,integral component of membrane
TraesCS6A02G059000	-1.85652	0.00563079	-
TraesCS6A02G078400	-1.09095	0.032283	-
TraesCS6A02G084900	1.10875	0.0229328	GO:0009507,cellular_component,chloroplast;GO:0009941,cellular_component,chloroplast envelope;GO:0016788,molecular_function,hydrolase activity, acting on ester bonds
TraesCS6A02G089400	-1.36747	0.0010994	GO:0006468,biological_process,protein phosphorylation;GO:0005509,molecular_function,calcium ion binding;GO:0005524,molecular_function,ATP binding;GO:0004672,molecular_function,protein kinase activity
TraesCS6A02G115400	-1.52419	3.73487e-05	-
TraesCS6A02G116900	-1.26735	0.0165627	GO:0016021,cellular_component,integral component of membrane;GO:0016020,cellular_component,membrane
TraesCS6A02G118000	1.5604	0.000456542	GO:0005634,cellular_component,nucleus
TraesCS6A02G123300	-1.09435	0.0173683	GO:0016021,cellular_component,integral component of membrane;GO:0016020,cellular_component,membrane
TraesCS6A02G130100	1.06843	0.0320481	GO:0016705,molecular_function,oxidoreductase activity, acting on paired donors, with incorporation or reduction of molecular oxygen;GO:0046872,molecular_function,metal ion binding;GO:0004497,molecular_function,monooxygenase activity;GO:0016491,molecular_function,oxidoreductase activity;GO:0005506,molecular_function,iron ion binding;GO:0055114,biological_process,oxidation-reduction process;GO:0020…
TraesCS6A02G133000	-1.00387	0.00182239	GO:0015031,biological_process,protein transport
TraesCS6A02G139400	-1.15174	0.0123812	GO:0004672,molecular_function,protein kinase activity;GO:0006468,biological_process,protein phosphorylation;GO:0000166,molecular_function,nucleotide binding;GO:0004674,molecular_function,protein serine/threonine kinase activity;GO:0005524,molecular_function,ATP binding
TraesCS6A02G168900	-1.48145	0.00298401	GO:0016020,cellular_component,membrane;GO:0006468,biological_process,protein phosphorylation;GO:0004672,molecular_function,protein kinase activity;GO:0016021,cellular_component,integral component of membrane;GO:0005524,molecular_function,ATP binding
TraesCS6A02G169100	1.02109	0.00867756	GO:0055114,biological_process,oxidation-reduction process;GO:0016491,molecular_function,oxidoreductase activity;GO:0045454,biological_process,cell redox homeostasis;GO:0005623,cellular_component,cell
TraesCS6A02G171800	2.89551	0.0119736	GO:0042626,molecular_function,ATPase activity, coupled to transmembrane movement of substances;GO:0055085,biological_process,transmembrane transport;GO:0016887,molecular_function,ATPase activity;GO:0016020,cellular_component,membrane;GO:0000166,molecular_function,nucleotide binding;GO:0005524,molecular_function,ATP binding;GO:0016021,cellular_component,integral component of membrane
TraesCS6A02G209000	-1.20268	0.00568415	GO:0016020,cellular_component,membrane;GO:0006487,biological_process,protein N-linked glycosylation;GO:0016021,cellular_component,integral component of membrane;GO:0003830,molecular_function,beta-1,4-mannosylglycoprotein 4-beta-N-acetylglucosaminyltransferase activity
TraesCS6A02G216400	1.1028	0.0171562	GO:0008270,molecular_function,zinc ion binding;GO:0005622,cellular_component,intracellular
TraesCS6A02G222200	-1.1713	0.00633957	-
TraesCS6A02G222700	-1.8295	0.00924749	GO:0003824,molecular_function,catalytic activity;GO:0045548,molecular_function,phenylalanine ammonia-lyase activity;GO:0016841,molecular_function,ammonia-lyase activity;GO:0006559,biological_process,L-phenylalanine catabolic process;GO:0005737,cellular_component,cytoplasm;GO:0009800,biological_process,cinnamic acid biosynthetic process;GO:0009698,biological_process,phenylpropanoid metabolic proce…
TraesCS6A02G222900	1.40702	0.00925587	GO:0006559,biological_process,L-phenylalanine catabolic process;GO:0045548,molecular_function,phenylalanine ammonia-lyase activity;GO:0009698,biological_process,phenylpropanoid metabolic process;GO:0003824,molecular_function,catalytic activity;GO:0005737,cellular_component,cytoplasm;GO:0009800,biological_process,cinnamic acid biosynthetic process;GO:0016841,molecular_function,ammonia-lyase activi…
TraesCS6A02G223000	1.45338	0.00775559	GO:0003824,molecular_function,catalytic activity;GO:0005737,cellular_component,cytoplasm;GO:0009698,biological_process,phenylpropanoid metabolic process;GO:0006559,biological_process,L-phenylalanine catabolic process;GO:0045548,molecular_function,phenylalanine ammonia-lyase activity;GO:0009800,biological_process,cinnamic acid biosynthetic process;GO:0016841,molecular_function,ammonia-lyase activi…
TraesCS6A02G226200	-1.81896	0.00231444	GO:0009733,biological_process,response to auxin
TraesCS6A02G232200	-1.9047	0.000988247	GO:0016747,molecular_function,transferase activity, transferring acyl groups other than amino-acyl groups
TraesCS6A02G240400	-1.04825	0.010266	GO:0043565,molecular_function,sequence-specific DNA binding;GO:0006355,biological_process,regulation of transcription, DNA-templated;GO:0003700,molecular_function,DNA binding transcription factor activity;GO:0003677,molecular_function,DNA binding;GO:0005634,cellular_component,nucleus
TraesCS6A02G253500	-1.5668	0.0117381	-
TraesCS6A02G255400	1.2522	0.0330917	GO:0046983,molecular_function,protein dimerization activity
TraesCS6A02G266100	-2.72412	0.000193664	GO:0016798,molecular_function,hydrolase activity, acting on glycosyl bonds;GO:0042546,biological_process,cell wall biogenesis;GO:0016787,molecular_function,hydrolase activity;GO:0010411,biological_process,xyloglucan metabolic process;GO:0005975,biological_process,carbohydrate metabolic process;GO:0005618,cellular_component,cell wall;GO:0071555,biological_process,cell wall organization;GO:0016740,…
TraesCS6A02G266800	1.17948	0.0275745	GO:0008270,molecular_function,zinc ion binding
TraesCS6A02G271300	-2.14611	0.000386217	GO:0016705,molecular_function,oxidoreductase activity, acting on paired donors, with incorporation or reduction of molecular oxygen;GO:0046872,molecular_function,metal ion binding;GO:0004497,molecular_function,monooxygenase activity;GO:0016491,molecular_function,oxidoreductase activity;GO:0005506,molecular_function,iron ion binding;GO:0055114,biological_process,oxidation-reduction process;GO:0020…
TraesCS6A02G272500	-1.1554	0.00434984	GO:0017108,molecular_function,5'-flap endonuclease activity;GO:0016787,molecular_function,hydrolase activity;GO:0006974,biological_process,cellular response to DNA damage stimulus;GO:0004520,molecular_function,endodeoxyribonuclease activity;GO:0090305,biological_process,nucleic acid phosphodiester bond hydrolysis;GO:0004518,molecular_function,nuclease activity;GO:0006281,biological_process,DNA re…
TraesCS6A02G283500	-1.02801	0.0417204	GO:0004190,molecular_function,aspartic-type endopeptidase activity;GO:0006508,biological_process,proteolysis;GO:0016787,molecular_function,hydrolase activity;GO:0008233,molecular_function,peptidase activity
TraesCS6A02G292400	-1.28804	0.0047468	-
TraesCS6A02G306500	1.44085	0.0316817	GO:0006355,biological_process,regulation of transcription, DNA-templated;GO:0003677,molecular_function,DNA binding;GO:0005634,cellular_component,nucleus;GO:0006351,biological_process,transcription, DNA-templated
TraesCS6A02G309400	-1.76735	0.0227217	GO:0016757,molecular_function,transferase activity, transferring glycosyl groups;GO:0016740,molecular_function,transferase activity;GO:0016021,cellular_component,integral component of membrane;GO:0016020,cellular_component,membrane
TraesCS6A02G310400	-1.98128	0.0025045	-
TraesCS6A02G312000	-1.39943	0.000160874	GO:0016021,cellular_component,integral component of membrane;GO:0016020,cellular_component,membrane
TraesCS6A02G312400	-1.35458	0.000450344	GO:0016798,molecular_function,hydrolase activity, acting on glycosyl bonds;GO:0000272,biological_process,polysaccharide catabolic process;GO:0016787,molecular_function,hydrolase activity;GO:0005975,biological_process,carbohydrate metabolic process;GO:0003824,molecular_function,catalytic activity;GO:0004553,molecular_function,hydrolase activity, hydrolyzing O-glycosyl compounds;GO:0030245,biologic…
TraesCS6A02G315500	-2.13729	0.00271427	-
TraesCS6A02G315600	-2.17808	0.00267428	GO:0016021,cellular_component,integral component of membrane;GO:0016020,cellular_component,membrane
TraesCS6A02G323800	1.14281	0.00836955	GO:0006950,biological_process,response to stress;GO:0005737,cellular_component,cytoplasm;GO:0043621,molecular_function,protein self-association;GO:0005886,cellular_component,plasma membrane;GO:0016020,cellular_component,membrane
TraesCS6A02G324200	2.2962	0.0134446	GO:0046872,molecular_function,metal ion binding;GO:0098869,biological_process,cellular oxidant detoxification;GO:0016491,molecular_function,oxidoreductase activity;GO:0006979,biological_process,response to oxidative stress;GO:0055114,biological_process,oxidation-reduction process;GO:0042744,biological_process,hydrogen peroxide catabolic process;GO:0020037,molecular_function,heme binding;GO:000460…
TraesCS6A02G330500	-2.07899	0.00742308	GO:0006355,biological_process,regulation of transcription, DNA-templated;GO:0003700,molecular_function,DNA binding transcription factor activity;GO:0003677,molecular_function,DNA binding;GO:0005634,cellular_component,nucleus;GO:0006351,biological_process,transcription, DNA-templated
TraesCS6A02G331900	-1.01955	0.0258803	-
TraesCS6A02G336600	-1.53525	7.23469e-05	GO:0006468,biological_process,protein phosphorylation;GO:0004672,molecular_function,protein kinase activity;GO:0005524,molecular_function,ATP binding
TraesCS6A02G339400	1.0213	0.0178417	GO:0008236,molecular_function,serine-type peptidase activity;GO:0006508,biological_process,proteolysis;GO:0016787,molecular_function,hydrolase activity;GO:0004252,molecular_function,serine-type endopeptidase activity;GO:0008233,molecular_function,peptidase activity
TraesCS6A02G341600	-1.3335	0.0181426	-
TraesCS6A02G351300	-1.17197	0.000706836	GO:0005829,cellular_component,cytosol;GO:0005992,biological_process,trehalose biosynthetic process;GO:0005739,cellular_component,mitochondrion;GO:0003824,molecular_function,catalytic activity
TraesCS6A02G365700	-1.0184	0.024498	-
TraesCS6A02G374600	-1.6847	0.00208585	GO:0006355,biological_process,regulation of transcription, DNA-templated;GO:0043565,molecular_function,sequence-specific DNA binding;GO:0003700,molecular_function,DNA binding transcription factor activity;GO:0046872,molecular_function,metal ion binding;GO:0008270,molecular_function,zinc ion binding
TraesCS6A02G379300	2.14421	0.000116372	GO:0006508,biological_process,proteolysis;GO:0008234,molecular_function,cysteine-type peptidase activity
TraesCS6A02G379400	2.0877	0.000187678	-
TraesCS6A02G385200	1.63627	0.0220913	-
TraesCS6A02G386400	1.771	0.0234321	GO:0009535,cellular_component,chloroplast thylakoid membrane;GO:0009507,cellular_component,chloroplast;GO:0009579,cellular_component,thylakoid;GO:0009534,cellular_component,chloroplast thylakoid
TraesCS6A02G395500	-6.14287	0.0139181	GO:0016021,cellular_component,integral component of membrane;GO:0016020,cellular_component,membrane
TraesCS6A02G398100	1.27553	0.00676725	GO:0016747,molecular_function,transferase activity, transferring acyl groups other than amino-acyl groups
TraesCS6A02G403300	-4.17506	0.0450694	GO:0043531,molecular_function,ADP binding
TraesCS6A02G414400	-1.05792	0.0194874	GO:0043531,molecular_function,ADP binding
TraesCS6A02G419900	1.73669	0.0059861	-
TraesCS6B02G011400	-1.24009	0.0325591	-
TraesCS6B02G011500	-1.07987	0.0237568	-
TraesCS6B02G015900	1.76671	0.00817342	-
TraesCS6B02G034200	1.24921	0.000983326	GO:0043531,molecular_function,ADP binding
TraesCS6B02G048600	-3.36669	9.83526e-05	GO:0005694,cellular_component,chromosome;GO:0000786,cellular_component,nucleosome;GO:0003677,molecular_function,DNA binding;GO:0005634,cellular_component,nucleus;GO:0046982,molecular_function,protein heterodimerization activity
TraesCS6B02G048700	-1.61054	0.0103762	GO:0005694,cellular_component,chromosome;GO:0000786,cellular_component,nucleosome;GO:0003677,molecular_function,DNA binding;GO:0005634,cellular_component,nucleus;GO:0046982,molecular_function,protein heterodimerization activity
TraesCS6B02G048800	-1.22635	0.0193926	GO:0005694,cellular_component,chromosome;GO:0000786,cellular_component,nucleosome;GO:0003677,molecular_function,DNA binding;GO:0005634,cellular_component,nucleus;GO:0046982,molecular_function,protein heterodimerization activity
TraesCS6B02G049000	-1.99517	0.00664971	GO:0005694,cellular_component,chromosome;GO:0000786,cellular_component,nucleosome;GO:0003677,molecular_function,DNA binding;GO:0005634,cellular_component,nucleus;GO:0046982,molecular_function,protein heterodimerization activity
TraesCS6B02G049100	-1.97931	0.00418508	GO:0005694,cellular_component,chromosome;GO:0000786,cellular_component,nucleosome;GO:0003677,molecular_function,DNA binding;GO:0005634,cellular_component,nucleus;GO:0046982,molecular_function,protein heterodimerization activity
H2A-9	-2.06999	4.69097e-06	GO:0005694,cellular_component,chromosome;GO:0000786,cellular_component,nucleosome;GO:0003677,molecular_function,DNA binding;GO:0005634,cellular_component,nucleus;GO:0046982,molecular_function,protein heterodimerization activity
TraesCS6B02G049300	-1.80376	0.00613078	GO:0016021,cellular_component,integral component of membrane;GO:0016020,cellular_component,membrane
TraesCS6B02G049500	-1.85853	3.13682e-05	GO:0005694,cellular_component,chromosome;GO:0000786,cellular_component,nucleosome;GO:0003677,molecular_function,DNA binding;GO:0005634,cellular_component,nucleus;GO:0046982,molecular_function,protein heterodimerization activity
TraesCS6B02G079800	1.16742	0.00133732	GO:0003824,molecular_function,catalytic activity;GO:0008152,biological_process,metabolic process
TraesCS6B02G080000	-1.13543	0.0244853	GO:0004364,molecular_function,glutathione transferase activity
TraesCS6B02G082600	-2.67554	0.000219031	GO:0016021,cellular_component,integral component of membrane;GO:0016020,cellular_component,membrane
TraesCS6B02G096900	1.27464	0.00163678	-
TraesCS6B02G097500	1.23349	0.00367462	GO:0008654,biological_process,phospholipid biosynthetic process;GO:0016780,molecular_function,phosphotransferase activity, for other substituted phosphate groups;GO:0016740,molecular_function,transferase activity;GO:0016021,cellular_component,integral component of membrane;GO:0016020,cellular_component,membrane
TraesCS6B02G099500	1.20251	0.00886284	-
TraesCS6B02G111800	-1.44451	0.00197964	GO:0006468,biological_process,protein phosphorylation;GO:0005509,molecular_function,calcium ion binding;GO:0005524,molecular_function,ATP binding;GO:0004672,molecular_function,protein kinase activity
TraesCS6B02G114200	-2.54027	0.000732508	GO:0043531,molecular_function,ADP binding
TraesCS6B02G114800	-8.64901	0.0150167	GO:0006511,biological_process,ubiquitin-dependent protein catabolic process;GO:0016567,biological_process,protein ubiquitination;GO:0046872,molecular_function,metal ion binding;GO:0005634,cellular_component,nucleus;GO:0007275,biological_process,multicellular organism development;GO:0008270,molecular_function,zinc ion binding
TraesCS6B02G114900	-2.57248	0.0271785	GO:0005525,molecular_function,GTP binding;GO:0000166,molecular_function,nucleotide binding;GO:0005622,cellular_component,intracellular
TraesCS6B02G115000	-3.60664	0.0254792	GO:0006457,biological_process,protein folding;GO:0051082,molecular_function,unfolded protein binding
TraesCS6B02G117400	1.39067	0.00300347	GO:0009638,biological_process,phototropism;GO:0005886,cellular_component,plasma membrane;GO:0016567,biological_process,protein ubiquitination
TraesCS6B02G119500	1.15281	0.0180013	GO:0016021,cellular_component,integral component of membrane;GO:0016020,cellular_component,membrane
TraesCS6B02G130900	-2.07792	0.0253401	GO:0050567,molecular_function,glutaminyl-tRNA synthase (glutamine-hydrolyzing) activity;GO:0003824,molecular_function,catalytic activity;GO:0009536,cellular_component,plastid;GO:0006412,biological_process,translation;GO:0005524,molecular_function,ATP binding;GO:0030956,cellular_component,glutamyl-tRNA(Gln) amidotransferase complex;GO:0032543,biological_process,mitochondrial translation;GO:0016874…
TraesCS6B02G143000	-2.37467	0.00178019	GO:0016021,cellular_component,integral component of membrane;GO:0016020,cellular_component,membrane
TraesCS6B02G146200	1.80298	0.00122827	GO:0005634,cellular_component,nucleus
TraesCS6B02G148400	-5.46746	0.0116939	GO:0043531,molecular_function,ADP binding
TraesCS6B02G152300	-1.09237	0.0347934	GO:0016301,molecular_function,kinase activity;GO:0016740,molecular_function,transferase activity;GO:0005524,molecular_function,ATP binding;GO:0004674,molecular_function,protein serine/threonine kinase activity;GO:0016020,cellular_component,membrane;GO:0006468,biological_process,protein phosphorylation;GO:0000166,molecular_function,nucleotide binding;GO:0016310,biological_process,phosphorylation;G…
TraesCS6B02G152700	1.06818	0.0124782	GO:0016301,molecular_function,kinase activity;GO:0016740,molecular_function,transferase activity;GO:0016310,biological_process,phosphorylation;GO:0004672,molecular_function,protein kinase activity;GO:0016020,cellular_component,membrane;GO:0006468,biological_process,protein phosphorylation;GO:0000166,molecular_function,nucleotide binding;GO:0005524,molecular_function,ATP binding;GO:0016021,cellula…
TraesCS6B02G156000	1.00378	0.00359508	-
TraesCS6B02G164400	1.40204	0.00584584	GO:0046872,molecular_function,metal ion binding;GO:0098869,biological_process,cellular oxidant detoxification;GO:0016491,molecular_function,oxidoreductase activity;GO:0006979,biological_process,response to oxidative stress;GO:0042744,biological_process,hydrogen peroxide catabolic process;GO:0055114,biological_process,oxidation-reduction process;GO:0020037,molecular_function,heme binding;GO:000460…
TraesCS6B02G166400	1.02501	0.000408482	GO:0016757,molecular_function,transferase activity, transferring glycosyl groups;GO:0008378,molecular_function,galactosyltransferase activity;GO:0006486,biological_process,protein glycosylation;GO:0016740,molecular_function,transferase activity;GO:0000139,cellular_component,Golgi membrane;GO:0016020,cellular_component,membrane;GO:0005794,cellular_component,Golgi apparatus;GO:0016021,cellular_comp…
TraesCS6B02G167100	1.04299	0.0112154	GO:0009725,biological_process,response to hormone;GO:0003677,molecular_function,DNA binding;GO:0009734,biological_process,auxin-activated signaling pathway;GO:0006355,biological_process,regulation of transcription, DNA-templated;GO:0006351,biological_process,transcription, DNA-templated;GO:0005634,cellular_component,nucleus
TraesCS6B02G170300	-5.93576	0.0174197	-
TraesCS6B02G170600	-1.19807	0.0102128	GO:0006508,biological_process,proteolysis;GO:0004252,molecular_function,serine-type endopeptidase activity
TraesCS6B02G173500	-1.05509	0.0121459	GO:0016567,biological_process,protein ubiquitination;GO:0010029,biological_process,regulation of seed germination;GO:0004842,molecular_function,ubiquitin-protein transferase activity;GO:0046982,molecular_function,protein heterodimerization activity;GO:0043130,molecular_function,ubiquitin binding;GO:0000151,cellular_component,ubiquitin ligase complex;GO:0008270,molecular_function,zinc ion binding
TraesCS6B02G177300	-5.54164	0.0174458	-
TraesCS6B02G182300	1.34221	0.000415057	GO:0000148,cellular_component,1,3-beta-D-glucan synthase complex;GO:0003843,molecular_function,1,3-beta-D-glucan synthase activity;GO:0016021,cellular_component,integral component of membrane;GO:0006075,biological_process,(1->3)-beta-D-glucan biosynthetic process;GO:0016020,cellular_component,membrane
TraesCS6B02G197000	-2.02816	0.00285658	GO:0016020,cellular_component,membrane;GO:0006468,biological_process,protein phosphorylation;GO:0004672,molecular_function,protein kinase activity;GO:0016021,cellular_component,integral component of membrane;GO:0005524,molecular_function,ATP binding
TraesCS6B02G199700	1.67963	0.0163115	GO:0042626,molecular_function,ATPase activity, coupled to transmembrane movement of substances;GO:0055085,biological_process,transmembrane transport;GO:0016887,molecular_function,ATPase activity;GO:0016020,cellular_component,membrane;GO:0000166,molecular_function,nucleotide binding;GO:0005524,molecular_function,ATP binding;GO:0016021,cellular_component,integral component of membrane
TraesCS6B02G201600	1.09224	0.00456911	GO:0009809,biological_process,lignin biosynthetic process;GO:0045551,molecular_function,cinnamyl-alcohol dehydrogenase activity;GO:0046872,molecular_function,metal ion binding;GO:0016491,molecular_function,oxidoreductase activity;GO:0055114,biological_process,oxidation-reduction process;GO:0008270,molecular_function,zinc ion binding
TraesCS6B02G206600	1.71978	0.00628685	GO:0003676,molecular_function,nucleic acid binding;GO:0004386,molecular_function,helicase activity;GO:0000166,molecular_function,nucleotide binding;GO:0016787,molecular_function,hydrolase activity;GO:0005524,molecular_function,ATP binding
TraesCS6B02G210400	-1.07934	0.0210762	-
TraesCS6B02G214900	1.44281	0.00312716	GO:0043565,molecular_function,sequence-specific DNA binding;GO:0006355,biological_process,regulation of transcription, DNA-templated;GO:0003700,molecular_function,DNA binding transcription factor activity;GO:0046872,molecular_function,metal ion binding;GO:0008270,molecular_function,zinc ion binding
TraesCS6B02G235300	-4.42976	0.0223209	GO:0006355,biological_process,regulation of transcription, DNA-templated
TraesCS6B02G236200	-1.05715	0.000290662	-
TraesCS6B02G238000	-1.26823	0.000627773	GO:0003830,molecular_function,beta-1,4-mannosylglycoprotein 4-beta-N-acetylglucosaminyltransferase activity;GO:0006487,biological_process,protein N-linked glycosylation;GO:0016021,cellular_component,integral component of membrane;GO:0016020,cellular_component,membrane
TraesCS6B02G243300	-2.21449	0.0223257	GO:0005737,cellular_component,cytoplasm;GO:0016226,biological_process,iron-sulfur cluster assembly;GO:0051536,molecular_function,iron-sulfur cluster binding;GO:0046872,molecular_function,metal ion binding;GO:0051539,molecular_function,4 iron, 4 sulfur cluster binding;GO:0016020,cellular_component,membrane;GO:0000166,molecular_function,nucleotide binding;GO:0005524,molecular_function,ATP binding;G…
TraesCS6B02G246800	-2.31622	0.0189461	GO:0008061,molecular_function,chitin binding;GO:0005975,biological_process,carbohydrate metabolic process;GO:0004568,molecular_function,chitinase activity;GO:0006032,biological_process,chitin catabolic process;GO:0016998,biological_process,cell wall macromolecule catabolic process
TraesCS6B02G249400	-2.08019	0.000262691	GO:0016747,molecular_function,transferase activity, transferring acyl groups other than amino-acyl groups
TraesCS6B02G253600	-1.0502	0.0176184	GO:0004654,molecular_function,polyribonucleotide nucleotidyltransferase activity;GO:0090503,biological_process,RNA phosphodiester bond hydrolysis, exonucleolytic;GO:0000175,molecular_function,3'-5'-exoribonuclease activity;GO:0003676,molecular_function,nucleic acid binding;GO:0003723,molecular_function,RNA binding;GO:0000963,biological_process,mitochondrial RNA processing;GO:0006402,biological_pr…
TraesCS6B02G255900	1.23709	0.00674512	GO:0016614,molecular_function,oxidoreductase activity, acting on CH-OH group of donors;GO:0050660,molecular_function,flavin adenine dinucleotide binding;GO:0016491,molecular_function,oxidoreductase activity;GO:0046577,molecular_function,long-chain-alcohol oxidase activity;GO:0016020,cellular_component,membrane;GO:0055114,biological_process,oxidation-reduction process;GO:0016021,cellular_component…
TraesCS6B02G258600	-1.60038	0.046034	GO:0009698,biological_process,phenylpropanoid metabolic process;GO:0045548,molecular_function,phenylalanine ammonia-lyase activity;GO:0003824,molecular_function,catalytic activity;GO:0006559,biological_process,L-phenylalanine catabolic process;GO:0005737,cellular_component,cytoplasm;GO:0009800,biological_process,cinnamic acid biosynthetic process;GO:0016841,molecular_function,ammonia-lyase activi…
TraesCS6B02G258900	-1.06069	0.0313969	-
TraesCS6B02G259100	1.54869	0.00987426	GO:0004672,molecular_function,protein kinase activity;GO:0006468,biological_process,protein phosphorylation;GO:0005524,molecular_function,ATP binding;GO:0016021,cellular_component,integral component of membrane;GO:0016020,cellular_component,membrane
TraesCS6B02G264900	1.69804	0.0214313	GO:0016021,cellular_component,integral component of membrane;GO:0016020,cellular_component,membrane
TraesCS6B02G268100	-1.97813	0.000320902	GO:0006355,biological_process,regulation of transcription, DNA-templated;GO:0003700,molecular_function,DNA binding transcription factor activity;GO:0003677,molecular_function,DNA binding;GO:0005634,cellular_component,nucleus;GO:0006351,biological_process,transcription, DNA-templated
TraesCS6B02G268300	-2.12467	0.00233263	GO:0004842,molecular_function,ubiquitin-protein transferase activity;GO:0016740,molecular_function,transferase activity;GO:0016567,biological_process,protein ubiquitination
TraesCS6B02G268700	-1.00112	0.0389328	GO:0006355,biological_process,regulation of transcription, DNA-templated;GO:0003700,molecular_function,DNA binding transcription factor activity;GO:0003677,molecular_function,DNA binding;GO:0005634,cellular_component,nucleus;GO:0006351,biological_process,transcription, DNA-templated
TraesCS6B02G283600	-1.64875	0.0162531	GO:0006468,biological_process,protein phosphorylation;GO:0000166,molecular_function,nucleotide binding;GO:0005524,molecular_function,ATP binding;GO:0004674,molecular_function,protein serine/threonine kinase activity;GO:0004672,molecular_function,protein kinase activity
TraesCS6B02G284300	-1.36433	0.0194345	GO:0043565,molecular_function,sequence-specific DNA binding;GO:0006355,biological_process,regulation of transcription, DNA-templated;GO:0003700,molecular_function,DNA binding transcription factor activity;GO:0003677,molecular_function,DNA binding;GO:0005634,cellular_component,nucleus
TraesCS6B02G289300	-1.77699	0.0409021	GO:0006355,biological_process,regulation of transcription, DNA-templated;GO:0008270,molecular_function,zinc ion binding
TraesCS6B02G292100	-1.8701	0.00983429	-
TraesCS6B02G292800	-1.12355	0.0135469	GO:0016021,cellular_component,integral component of membrane;GO:0016020,cellular_component,membrane
TraesCS6B02G293500	-2.83499	0.000180396	GO:0016798,molecular_function,hydrolase activity, acting on glycosyl bonds;GO:0004553,molecular_function,hydrolase activity, hydrolyzing O-glycosyl compounds;GO:0016787,molecular_function,hydrolase activity;GO:0042546,biological_process,cell wall biogenesis;GO:0071555,biological_process,cell wall organization;GO:0016740,molecular_function,transferase activity;GO:0005975,biological_process,carbohy…
TraesCS6B02G298500	-2.33865	0.000563067	GO:0016705,molecular_function,oxidoreductase activity, acting on paired donors, with incorporation or reduction of molecular oxygen;GO:0046872,molecular_function,metal ion binding;GO:0004497,molecular_function,monooxygenase activity;GO:0016491,molecular_function,oxidoreductase activity;GO:0005506,molecular_function,iron ion binding;GO:0055114,biological_process,oxidation-reduction process;GO:0020…
TraesCS6B02G300000	-1.47144	0.0239056	GO:0017108,molecular_function,5'-flap endonuclease activity;GO:0016787,molecular_function,hydrolase activity;GO:0006974,biological_process,cellular response to DNA damage stimulus;GO:0004520,molecular_function,endodeoxyribonuclease activity;GO:0006310,biological_process,DNA recombination;GO:0004518,molecular_function,nuclease activity;GO:0006281,biological_process,DNA repair;GO:0033557,cellular_c…
TraesCS6B02G312200	-1.28668	0.00797235	GO:0004190,molecular_function,aspartic-type endopeptidase activity;GO:0006508,biological_process,proteolysis;GO:0016787,molecular_function,hydrolase activity;GO:0008233,molecular_function,peptidase activity
TraesCS6B02G315400	1.01475	0.0080462	GO:0005634,cellular_component,nucleus;GO:0008270,molecular_function,zinc ion binding;GO:0005622,cellular_component,intracellular
TraesCS6B02G319700	1.12728	0.00959685	GO:0016301,molecular_function,kinase activity;GO:0016740,molecular_function,transferase activity;GO:0016310,biological_process,phosphorylation;GO:0004674,molecular_function,protein serine/threonine kinase activity;GO:0016020,cellular_component,membrane;GO:0006468,biological_process,protein phosphorylation;GO:0000166,molecular_function,nucleotide binding;GO:0005524,molecular_function,ATP binding;G…
TraesCS6B02G326000	-1.22976	0.00204866	-
TraesCS6B02G335400	-1.04186	0.00964666	GO:0005506,molecular_function,iron ion binding;GO:0008610,biological_process,lipid biosynthetic process;GO:0016491,molecular_function,oxidoreductase activity;GO:0016020,cellular_component,membrane;GO:0055114,biological_process,oxidation-reduction process;GO:0016021,cellular_component,integral component of membrane
TraesCS6B02G336400	1.07548	0.00284446	GO:0004373,molecular_function,glycogen (starch) synthase activity
TraesCS6B02G336600	1.14364	0.00665062	-
TraesCS6B02G337500	-1.33516	0.00189449	-
TraesCS6B02G339100	-1.52596	0.00264965	GO:0016757,molecular_function,transferase activity, transferring glycosyl groups;GO:0016021,cellular_component,integral component of membrane;GO:0016020,cellular_component,membrane
TraesCS6B02G339200	-1.49547	0.0242252	-
TraesCS6B02G340400	-1.99532	0.00198365	-
TraesCS6B02G342200	-1.51358	0.000101881	GO:0016021,cellular_component,integral component of membrane;GO:0016020,cellular_component,membrane
TraesCS6B02G342600	-1.32961	0.0187281	GO:0016798,molecular_function,hydrolase activity, acting on glycosyl bonds;GO:0005975,biological_process,carbohydrate metabolic process;GO:0016787,molecular_function,hydrolase activity;GO:0000272,biological_process,polysaccharide catabolic process;GO:0003824,molecular_function,catalytic activity;GO:0004553,molecular_function,hydrolase activity, hydrolyzing O-glycosyl compounds;GO:0008810,molecula…
TraesCS6B02G346000	-1.8324	0.0143809	GO:0016021,cellular_component,integral component of membrane;GO:0016020,cellular_component,membrane
TraesCS6B02G361400	-1.64519	0.0184602	GO:0006355,biological_process,regulation of transcription, DNA-templated;GO:0003700,molecular_function,DNA binding transcription factor activity;GO:0003677,molecular_function,DNA binding;GO:0005634,cellular_component,nucleus;GO:0006351,biological_process,transcription, DNA-templated
TraesCS6B02G367100	-1.87689	0.000335572	GO:0006468,biological_process,protein phosphorylation;GO:0004672,molecular_function,protein kinase activity;GO:0005524,molecular_function,ATP binding
TraesCS6B02G373200	-1.37099	0.0135737	-
TraesCS6B02G374000	-1.9574	0.00223289	GO:0005524,molecular_function,ATP binding;GO:0006468,biological_process,protein phosphorylation;GO:0004672,molecular_function,protein kinase activity;GO:0030247,molecular_function,polysaccharide binding;GO:0005509,molecular_function,calcium ion binding
TraesCS6B02G384500	-1.35481	0.000189123	GO:0005829,cellular_component,cytosol;GO:0005992,biological_process,trehalose biosynthetic process;GO:0005739,cellular_component,mitochondrion;GO:0003824,molecular_function,catalytic activity
TraesCS6B02G392700	-1.38315	0.00723453	GO:0016021,cellular_component,integral component of membrane;GO:0016020,cellular_component,membrane
TraesCS6B02G396800	-1.16856	0.0469091	GO:0016021,cellular_component,integral component of membrane;GO:0016020,cellular_component,membrane
TraesCS6B02G396900	-1.46135	0.00752011	GO:0016021,cellular_component,integral component of membrane;GO:0016020,cellular_component,membrane
TraesCS6B02G398100	-1.38789	0.0193138	GO:0016021,cellular_component,integral component of membrane;GO:0016020,cellular_component,membrane
TraesCS6B02G398200	-1.15994	0.0434605	GO:0016021,cellular_component,integral component of membrane;GO:0016020,cellular_component,membrane
TraesCS6B02G406300	1.08231	0.000194357	GO:0055114,biological_process,oxidation-reduction process;GO:0016491,molecular_function,oxidoreductase activity;GO:0046872,molecular_function,metal ion binding;GO:0008270,molecular_function,zinc ion binding
TraesCS6B02G412300	-1.22034	0.000681155	GO:0006355,biological_process,regulation of transcription, DNA-templated;GO:0043565,molecular_function,sequence-specific DNA binding;GO:0003700,molecular_function,DNA binding transcription factor activity;GO:0046872,molecular_function,metal ion binding;GO:0008270,molecular_function,zinc ion binding
TraesCS6B02G449500	-1.08289	0.00672563	GO:0043531,molecular_function,ADP binding
TraesCS6B02G468500	2.08619	0.00152832	-
TraesCS6B02G468600	1.57597	0.000670333	-
TraesCS6D02G002200	1.54091	0.000236529	GO:0016301,molecular_function,kinase activity;GO:0016740,molecular_function,transferase activity;GO:0005524,molecular_function,ATP binding;GO:0004674,molecular_function,protein serine/threonine kinase activity;GO:0016020,cellular_component,membrane;GO:0006468,biological_process,protein phosphorylation;GO:0000166,molecular_function,nucleotide binding;GO:0016310,biological_process,phosphorylation;G…
TraesCS6D02G018800	1.10749	0.0470116	GO:0006355,biological_process,regulation of transcription, DNA-templated;GO:0003690,molecular_function,double-stranded DNA binding
TraesCS6D02G021100	-2.02658	0.00443491	GO:0016758,molecular_function,transferase activity, transferring hexosyl groups;GO:0016757,molecular_function,transferase activity, transferring glycosyl groups;GO:0016740,molecular_function,transferase activity;GO:0008152,biological_process,metabolic process
TraesCS6D02G029900	-1.52871	0.000741312	-
TraesCS6D02G038600	-1.00178	0.0366531	GO:0016787,molecular_function,hydrolase activity;GO:0008152,biological_process,metabolic process
TraesCS6D02G039900	-1.73558	0.007165	GO:0005694,cellular_component,chromosome;GO:0000786,cellular_component,nucleosome;GO:0003677,molecular_function,DNA binding;GO:0005634,cellular_component,nucleus;GO:0046982,molecular_function,protein heterodimerization activity
TraesCS6D02G040200	-3.18343	0.000428145	GO:0005694,cellular_component,chromosome;GO:0000786,cellular_component,nucleosome;GO:0003677,molecular_function,DNA binding;GO:0005634,cellular_component,nucleus;GO:0046982,molecular_function,protein heterodimerization activity
TraesCS6D02G040300	-3.13235	0.00132457	GO:0005694,cellular_component,chromosome;GO:0000786,cellular_component,nucleosome;GO:0003677,molecular_function,DNA binding;GO:0005634,cellular_component,nucleus;GO:0046982,molecular_function,protein heterodimerization activity
TraesCS6D02G040500	-1.63353	0.00297017	GO:0005694,cellular_component,chromosome;GO:0000786,cellular_component,nucleosome;GO:0003677,molecular_function,DNA binding;GO:0005634,cellular_component,nucleus;GO:0046982,molecular_function,protein heterodimerization activity
TraesCS6D02G040600	1.10059	0.026573	GO:0005694,cellular_component,chromosome;GO:0000786,cellular_component,nucleosome;GO:0003677,molecular_function,DNA binding;GO:0005634,cellular_component,nucleus;GO:0046982,molecular_function,protein heterodimerization activity
TraesCS6D02G040800	-3.38662	0.00644054	GO:0005694,cellular_component,chromosome;GO:0000786,cellular_component,nucleosome;GO:0003677,molecular_function,DNA binding;GO:0005634,cellular_component,nucleus;GO:0046982,molecular_function,protein heterodimerization activity
TraesCS6D02G043000	1.05437	0.0303678	GO:0016746,molecular_function,transferase activity, transferring acyl groups;GO:0008152,biological_process,metabolic process;GO:0016021,cellular_component,integral component of membrane;GO:0016020,cellular_component,membrane
TraesCS6D02G056600	-1.51445	0.0131639	GO:0030247,molecular_function,polysaccharide binding;GO:0005509,molecular_function,calcium ion binding;GO:0004672,molecular_function,protein kinase activity;GO:0016020,cellular_component,membrane;GO:0006468,biological_process,protein phosphorylation;GO:0005524,molecular_function,ATP binding;GO:0016021,cellular_component,integral component of membrane
TraesCS6D02G060900	-1.33917	0.0398831	-
TraesCS6D02G076600	-2.45637	0.000179186	GO:0043531,molecular_function,ADP binding
TraesCS6D02G096000	1.70577	0.0495848	-
TraesCS6D02G098200	1.18488	0.00104666	GO:0006355,biological_process,regulation of transcription, DNA-templated;GO:0003677,molecular_function,DNA binding;GO:0006351,biological_process,transcription, DNA-templated;GO:0005634,cellular_component,nucleus
TraesCS6D02G101700	1.3932	0.0158251	-
TraesCS6D02G104000	-1.4801	0.000180205	-
TraesCS6D02G106100	-1.17898	0.0416386	GO:0016021,cellular_component,integral component of membrane;GO:0016020,cellular_component,membrane
TraesCS6D02G106200	-1.97595	0.0036155	GO:0016021,cellular_component,integral component of membrane;GO:0016020,cellular_component,membrane
TraesCS6D02G108000	1.75052	0.00391309	GO:0005634,cellular_component,nucleus
TraesCS6D02G113500	-1.37858	0.0103689	GO:0016021,cellular_component,integral component of membrane;GO:0016020,cellular_component,membrane
TraesCS6D02G115000	-1.59436	0.048358	GO:0016301,molecular_function,kinase activity;GO:0016740,molecular_function,transferase activity;GO:0016310,biological_process,phosphorylation;GO:0004674,molecular_function,protein serine/threonine kinase activity;GO:0016020,cellular_component,membrane;GO:0006468,biological_process,protein phosphorylation;GO:0000166,molecular_function,nucleotide binding;GO:0005524,molecular_function,ATP binding;G…
TraesCS6D02G122600	-1.41234	0.00159137	GO:0015031,biological_process,protein transport
TraesCS6D02G136200	-1.12409	0.0155973	GO:0003677,molecular_function,DNA binding;GO:0043565,molecular_function,sequence-specific DNA binding;GO:0003700,molecular_function,DNA binding transcription factor activity;GO:0006355,biological_process,regulation of transcription, DNA-templated;GO:0006351,biological_process,transcription, DNA-templated;GO:0005634,cellular_component,nucleus
TraesCS6D02G141700	-1.12668	0.00758022	GO:0003824,molecular_function,catalytic activity;GO:0008152,biological_process,metabolic process
TraesCS6D02G141800	-1.0603	0.0137311	GO:0003824,molecular_function,catalytic activity;GO:0008152,biological_process,metabolic process
TraesCS6D02G145600	-1.03177	0.00763297	GO:0016021,cellular_component,integral component of membrane;GO:0016020,cellular_component,membrane
TraesCS6D02G157700	-1.70888	0.0431134	-
TraesCS6D02G157900	-1.3455	0.00268354	GO:0016020,cellular_component,membrane;GO:0006468,biological_process,protein phosphorylation;GO:0004672,molecular_function,protein kinase activity;GO:0016021,cellular_component,integral component of membrane;GO:0005524,molecular_function,ATP binding
TraesCS6D02G158200	-1.9037	0.0210001	-
TraesCS6D02G158400	-1.63421	0.000440594	GO:0016020,cellular_component,membrane;GO:0006468,biological_process,protein phosphorylation;GO:0004672,molecular_function,protein kinase activity;GO:0016021,cellular_component,integral component of membrane;GO:0005524,molecular_function,ATP binding
TraesCS6D02G161200	1.08729	0.0091945	GO:0042626,molecular_function,ATPase activity, coupled to transmembrane movement of substances;GO:0055085,biological_process,transmembrane transport;GO:0016887,molecular_function,ATPase activity;GO:0016020,cellular_component,membrane;GO:0000166,molecular_function,nucleotide binding;GO:0005524,molecular_function,ATP binding;GO:0016021,cellular_component,integral component of membrane
TraesCS6D02G167800	1.31101	0.00377916	GO:0006355,biological_process,regulation of transcription, DNA-templated;GO:0003700,molecular_function,DNA binding transcription factor activity
TraesCS6D02G169600	-4.63298	0.0154119	-
TraesCS6D02G171100	-1.323	0.0218728	GO:0016301,molecular_function,kinase activity;GO:0016740,molecular_function,transferase activity;GO:0016310,biological_process,phosphorylation;GO:0004672,molecular_function,protein kinase activity;GO:0016020,cellular_component,membrane;GO:0006468,biological_process,protein phosphorylation;GO:0000166,molecular_function,nucleotide binding;GO:0005524,molecular_function,ATP binding;GO:0016021,cellula…
TraesCS6D02G173000	1.95613	2.30953e-05	GO:0043565,molecular_function,sequence-specific DNA binding;GO:0006355,biological_process,regulation of transcription, DNA-templated;GO:0003700,molecular_function,DNA binding transcription factor activity;GO:0046872,molecular_function,metal ion binding;GO:0008270,molecular_function,zinc ion binding
TraesCS6D02G187800	1.21228	0.023553	GO:0009523,cellular_component,photosystem II;GO:0019898,cellular_component,extrinsic component of membrane;GO:0005509,molecular_function,calcium ion binding;GO:0009654,cellular_component,photosystem II oxygen evolving complex;GO:0015979,biological_process,photosynthesis
TraesCS6D02G189000	-1.16251	0.00558827	GO:0007017,biological_process,microtubule-based process;GO:0030286,cellular_component,dynein complex
TraesCS6D02G189300	-1.00336	0.0217921	GO:0006629,biological_process,lipid metabolic process;GO:0008081,molecular_function,phosphoric diester hydrolase activity
TraesCS6D02G192500	-1.30499	0.000840998	GO:0016757,molecular_function,transferase activity, transferring glycosyl groups;GO:0006487,biological_process,protein N-linked glycosylation;GO:0016740,molecular_function,transferase activity;GO:0003830,molecular_function,beta-1,4-mannosylglycoprotein 4-beta-N-acetylglucosaminyltransferase activity;GO:0016020,cellular_component,membrane;GO:0016021,cellular_component,integral component of membrane
TraesCS6D02G196200	1.19178	0.0113385	GO:0006508,biological_process,proteolysis;GO:0016787,molecular_function,hydrolase activity;GO:0008235,molecular_function,metalloexopeptidase activity;GO:0070006,molecular_function,metalloaminopeptidase activity;GO:0004177,molecular_function,aminopeptidase activity;GO:0046872,molecular_function,metal ion binding;GO:0070084,biological_process,protein initiator methionine removal;GO:0008233,molecula…
TraesCS6D02G199200	2.42271	0.00761086	GO:0008270,molecular_function,zinc ion binding;GO:0005622,cellular_component,intracellular
TraesCS6D02G203000	-1.97441	0.000319936	GO:0016747,molecular_function,transferase activity, transferring acyl groups other than amino-acyl groups
TraesCS6D02G212200	1.5179	0.0167432	GO:0009698,biological_process,phenylpropanoid metabolic process;GO:0045548,molecular_function,phenylalanine ammonia-lyase activity;GO:0003824,molecular_function,catalytic activity;GO:0006559,biological_process,L-phenylalanine catabolic process;GO:0005737,cellular_component,cytoplasm;GO:0009800,biological_process,cinnamic acid biosynthetic process;GO:0016841,molecular_function,ammonia-lyase activi…
TraesCS6D02G212300	1.57747	0.0292929	GO:0003824,molecular_function,catalytic activity;GO:0045548,molecular_function,phenylalanine ammonia-lyase activity;GO:0016841,molecular_function,ammonia-lyase activity;GO:0006559,biological_process,L-phenylalanine catabolic process;GO:0005737,cellular_component,cytoplasm;GO:0009800,biological_process,cinnamic acid biosynthetic process;GO:0009698,biological_process,phenylpropanoid metabolic proce…
TraesCS6D02G212800	-1.82912	0.000295986	-
TraesCS6D02G222600	-1.39073	0.00722071	GO:0006355,biological_process,regulation of transcription, DNA-templated;GO:0043565,molecular_function,sequence-specific DNA binding;GO:0003700,molecular_function,DNA binding transcription factor activity;GO:0003677,molecular_function,DNA binding;GO:0005634,cellular_component,nucleus
TraesCS6D02G235000	-1.6169	0.0119751	-
TraesCS6D02G237900	-1.58397	0.000701912	GO:0004842,molecular_function,ubiquitin-protein transferase activity;GO:0016740,molecular_function,transferase activity;GO:0016567,biological_process,protein ubiquitination
TraesCS6D02G238200	-1.173	0.0163493	GO:0006355,biological_process,regulation of transcription, DNA-templated;GO:0003700,molecular_function,DNA binding transcription factor activity;GO:0003677,molecular_function,DNA binding;GO:0005634,cellular_component,nucleus;GO:0006351,biological_process,transcription, DNA-templated
TraesCS6D02G243700	-3.44793	0.0103224	GO:0005840,cellular_component,ribosome;GO:0006412,biological_process,translation;GO:0003735,molecular_function,structural constituent of ribosome;GO:0005622,cellular_component,intracellular
TraesCS6D02G243800	-2.06682	9.49884e-05	GO:0016705,molecular_function,oxidoreductase activity, acting on paired donors, with incorporation or reduction of molecular oxygen;GO:0046872,molecular_function,metal ion binding;GO:0004497,molecular_function,monooxygenase activity;GO:0016491,molecular_function,oxidoreductase activity;GO:0005506,molecular_function,iron ion binding;GO:0055114,biological_process,oxidation-reduction process;GO:0020…
TraesCS6D02G248500	-2.11806	0.0012803	GO:0016798,molecular_function,hydrolase activity, acting on glycosyl bonds;GO:0042546,biological_process,cell wall biogenesis;GO:0004553,molecular_function,hydrolase activity, hydrolyzing O-glycosyl compounds;GO:0016762,molecular_function,xyloglucan:xyloglucosyl transferase activity;GO:0005975,biological_process,carbohydrate metabolic process;GO:0071555,biological_process,cell wall organization;G…
TraesCS6D02G249400	-1.11124	0.0108415	-
TraesCS6D02G249700	-1.91391	0.00181491	-
TraesCS6D02G252800	1.10932	0.000738614	-
TraesCS6D02G265100	-1.16697	0.00468701	GO:0016021,cellular_component,integral component of membrane;GO:0016020,cellular_component,membrane
TraesCS6D02G267100	1.33407	0.00507422	GO:0005634,cellular_component,nucleus;GO:0008270,molecular_function,zinc ion binding;GO:0005622,cellular_component,intracellular
TraesCS6D02G271500	1.0815	0.016408	GO:0016301,molecular_function,kinase activity;GO:0016740,molecular_function,transferase activity;GO:0005524,molecular_function,ATP binding;GO:0004674,molecular_function,protein serine/threonine kinase activity;GO:0016020,cellular_component,membrane;GO:0006468,biological_process,protein phosphorylation;GO:0000166,molecular_function,nucleotide binding;GO:0016310,biological_process,phosphorylation;G…
TraesCS6D02G280700	-1.55988	0.00384258	GO:0004672,molecular_function,protein kinase activity;GO:0016020,cellular_component,membrane;GO:0006468,biological_process,protein phosphorylation;GO:0000166,molecular_function,nucleotide binding;GO:0005524,molecular_function,ATP binding;GO:0016021,cellular_component,integral component of membrane;GO:0004674,molecular_function,protein serine/threonine kinase activity
TraesCS6D02G288000	-1.23129	0.00335385	-
TraesCS6D02G288800	-1.20106	0.000679634	GO:0016757,molecular_function,transferase activity, transferring glycosyl groups;GO:0016021,cellular_component,integral component of membrane;GO:0016020,cellular_component,membrane
TraesCS6D02G289800	-1.48185	0.0316984	-
TraesCS6D02G291400	-1.60324	9.77619e-05	GO:0016021,cellular_component,integral component of membrane;GO:0016020,cellular_component,membrane
TraesCS6D02G291800	-1.81758	0.00161177	GO:0016798,molecular_function,hydrolase activity, acting on glycosyl bonds;GO:0000272,biological_process,polysaccharide catabolic process;GO:0016787,molecular_function,hydrolase activity;GO:0005975,biological_process,carbohydrate metabolic process;GO:0003824,molecular_function,catalytic activity;GO:0004553,molecular_function,hydrolase activity, hydrolyzing O-glycosyl compounds;GO:0030245,biologic…
TraesCS6D02G294800	-1.6182	5.026e-05	GO:0016021,cellular_component,integral component of membrane;GO:0016020,cellular_component,membrane
TraesCS6D02G302600	-1.40817	0.0161216	-
TraesCS6D02G303600	1.34896	0.000544198	GO:0006950,biological_process,response to stress;GO:0005737,cellular_component,cytoplasm;GO:0016020,cellular_component,membrane;GO:0005886,cellular_component,plasma membrane;GO:0043621,molecular_function,protein self-association
TraesCS6D02G304900	-1.02876	0.00833247	GO:0016021,cellular_component,integral component of membrane;GO:0016020,cellular_component,membrane
TraesCS6D02G307100	-1.02248	0.00251193	GO:0006468,biological_process,protein phosphorylation;GO:0005524,molecular_function,ATP binding;GO:0004672,molecular_function,protein kinase activity
TraesCS6D02G310400	-1.24045	0.0359252	GO:0016301,molecular_function,kinase activity;GO:0016740,molecular_function,transferase activity;GO:0005524,molecular_function,ATP binding;GO:0004674,molecular_function,protein serine/threonine kinase activity;GO:0016020,cellular_component,membrane;GO:0006468,biological_process,protein phosphorylation;GO:0000166,molecular_function,nucleotide binding;GO:0016310,biological_process,phosphorylation;G…
TraesCS6D02G316600	-2.36686	6.92364e-05	GO:0006468,biological_process,protein phosphorylation;GO:0004672,molecular_function,protein kinase activity;GO:0005524,molecular_function,ATP binding
TraesCS6D02G333000	-1.20903	0.00513612	GO:0006950,biological_process,response to stress;GO:0009415,biological_process,response to water
TraesCS6D02G334000	-1.14293	0.000558131	GO:0005829,cellular_component,cytosol;GO:0005992,biological_process,trehalose biosynthetic process;GO:0005739,cellular_component,mitochondrion;GO:0003824,molecular_function,catalytic activity
TraesCS6D02G342800	-1.38078	0.00530325	GO:0016021,cellular_component,integral component of membrane;GO:0016020,cellular_component,membrane
TraesCS6D02G346400	-1.76394	0.0184394	GO:0016021,cellular_component,integral component of membrane;GO:0016020,cellular_component,membrane
TraesCS6D02G346500	-1.59001	0.0369693	GO:0016021,cellular_component,integral component of membrane;GO:0016020,cellular_component,membrane
TraesCS6D02G350300	1.55715	0.0137326	GO:0016798,molecular_function,hydrolase activity, acting on glycosyl bonds;GO:0016020,cellular_component,membrane
TraesCS6D02G353300	1.02659	0.0119062	GO:0055114,biological_process,oxidation-reduction process;GO:0016491,molecular_function,oxidoreductase activity;GO:0046872,molecular_function,metal ion binding;GO:0008270,molecular_function,zinc ion binding
TraesCS6D02G356200	-1.41502	0.0183604	-
TraesCS6D02G358700	-1.05049	0.00153838	GO:0006355,biological_process,regulation of transcription, DNA-templated;GO:0043565,molecular_function,sequence-specific DNA binding;GO:0003700,molecular_function,DNA binding transcription factor activity;GO:0046872,molecular_function,metal ion binding;GO:0008270,molecular_function,zinc ion binding
TraesCS6D02G377500	1.2138	0.0383819	-
TraesCS6D02G379200	-1.22325	0.0226443	-
TraesCS6D02G386300	1.14024	0.00775583	GO:0016705,molecular_function,oxidoreductase activity, acting on paired donors, with incorporation or reduction of molecular oxygen;GO:0005506,molecular_function,iron ion binding;GO:0046872,molecular_function,metal ion binding;GO:0004497,molecular_function,monooxygenase activity;GO:0016491,molecular_function,oxidoreductase activity;GO:0016020,cellular_component,membrane;GO:0055114,biological_proc…
TraesCS6D02G387400	-1.40203	0.0136515	GO:0043531,molecular_function,ADP binding
TraesCS6D02G387500	-1.634	0.0256145	GO:0043531,molecular_function,ADP binding
TraesCS6D02G405900	1.39026	0.0382585	-
TraesCS6D02G406000	1.31682	0.00162974	-
TraesCS7A02G002300	1.16343	0.045739	GO:0043531,molecular_function,ADP binding
TraesCS7A02G007300	1.11902	0.0161267	GO:0043531,molecular_function,ADP binding;GO:0016021,cellular_component,integral component of membrane;GO:0016020,cellular_component,membrane
TraesCS7A02G014200	1.21704	0.00359531	GO:0006355,biological_process,regulation of transcription, DNA-templated;GO:0006351,biological_process,transcription, DNA-templated
TraesCS7A02G023000	1.41416	0.0090079	GO:0043531,molecular_function,ADP binding
TraesCS7A02G023100	1.77521	0.0223802	GO:0016705,molecular_function,oxidoreductase activity, acting on paired donors, with incorporation or reduction of molecular oxygen;GO:0046872,molecular_function,metal ion binding;GO:0004497,molecular_function,monooxygenase activity;GO:0016491,molecular_function,oxidoreductase activity;GO:0005506,molecular_function,iron ion binding;GO:0055114,biological_process,oxidation-reduction process;GO:0020…
TraesCS7A02G033100	-1.27569	0.00325881	GO:0030244,biological_process,cellulose biosynthetic process;GO:0016757,molecular_function,transferase activity, transferring glycosyl groups;GO:0016760,molecular_function,cellulose synthase (UDP-forming) activity;GO:0071555,biological_process,cell wall organization;GO:0016740,molecular_function,transferase activity;GO:0016020,cellular_component,membrane;GO:0016021,cellular_component,integral com…
TraesCS7A02G049300	-2.68077	0.00621778	-
TraesCS7A02G055400	2.10119	0.000437337	GO:0051087,molecular_function,chaperone binding
TraesCS7A02G066700	1.02548	0.01982	-
TraesCS7A02G073000	-1.18392	0.0259075	-
TraesCS7A02G090100	-4.04467	0.0231358	-
TraesCS7A02G092400	-1.20632	0.0155383	GO:0043531,molecular_function,ADP binding
TraesCS7A02G102900	-2.83427	0.00104395	GO:0005694,cellular_component,chromosome;GO:0000786,cellular_component,nucleosome;GO:0003677,molecular_function,DNA binding;GO:0005634,cellular_component,nucleus;GO:0046982,molecular_function,protein heterodimerization activity
TraesCS7A02G112700	-1.12531	0.00154275	GO:0016747,molecular_function,transferase activity, transferring acyl groups other than amino-acyl groups
TraesCS7A02G134100	-2.00862	0.000108797	GO:0003824,molecular_function,catalytic activity;GO:0009409,biological_process,response to cold;GO:0009506,cellular_component,plasmodesma;GO:0006979,biological_process,response to oxidative stress;GO:0009507,cellular_component,chloroplast;GO:0080167,biological_process,response to karrikin;GO:0003729,molecular_function,mRNA binding
TraesCS7A02G157700	-1.15828	0.00248083	GO:0046983,molecular_function,protein dimerization activity
TraesCS7A02G166500	1.29146	0.0247222	GO:0055085,biological_process,transmembrane transport;GO:0016021,cellular_component,integral component of membrane;GO:0016020,cellular_component,membrane
TraesCS7A02G171300	1.05841	0.0334785	-
TraesCS7A02G178500	2.68533	0.0266513	-
TraesCS7A02G180900	-1.43082	0.00447855	GO:0006355,biological_process,regulation of transcription, DNA-templated;GO:0003700,molecular_function,DNA binding transcription factor activity;GO:0003677,molecular_function,DNA binding;GO:0005634,cellular_component,nucleus;GO:0006351,biological_process,transcription, DNA-templated
TraesCS7A02G187200	1.36737	0.038057	GO:0016757,molecular_function,transferase activity, transferring glycosyl groups;GO:0045489,biological_process,pectin biosynthetic process;GO:0047262,molecular_function,polygalacturonate 4-alpha-galacturonosyltransferase activity;GO:0071555,biological_process,cell wall organization;GO:0016740,molecular_function,transferase activity;GO:0000139,cellular_component,Golgi membrane;GO:0005794,cellular_…
TraesCS7A02G187800	1.0257	0.0188946	GO:0055085,biological_process,transmembrane transport;GO:0015267,molecular_function,channel activity;GO:0016021,cellular_component,integral component of membrane;GO:0016020,cellular_component,membrane
TraesCS7A02G191400	1.28393	0.00239761	GO:0005525,molecular_function,GTP binding;GO:0000166,molecular_function,nucleotide binding;GO:0003924,molecular_function,GTPase activity;GO:0007264,biological_process,small GTPase mediated signal transduction;GO:0005622,cellular_component,intracellular
TraesCS7A02G195800	-1.67622	0.00181451	GO:0006508,biological_process,proteolysis;GO:0016787,molecular_function,hydrolase activity;GO:0008237,molecular_function,metallopeptidase activity;GO:0031012,cellular_component,extracellular matrix;GO:0046872,molecular_function,metal ion binding;GO:0004222,molecular_function,metalloendopeptidase activity;GO:0008233,molecular_function,peptidase activity;GO:0008270,molecular_function,zinc ion bindi…
TraesCS7A02G203900	-1.48168	0.0438861	GO:0016787,molecular_function,hydrolase activity
TraesCS7A02G204200	-1.06611	0.000100489	GO:0006629,biological_process,lipid metabolic process;GO:0016787,molecular_function,hydrolase activity;GO:0005886,cellular_component,plasma membrane;GO:0016020,cellular_component,membrane;GO:0016042,biological_process,lipid catabolic process;GO:0016021,cellular_component,integral component of membrane
TraesCS7A02G204300	-1.11725	0.00011427	GO:0006355,biological_process,regulation of transcription, DNA-templated;GO:0003677,molecular_function,DNA binding;GO:0006351,biological_process,transcription, DNA-templated;GO:0005634,cellular_component,nucleus
TraesCS7A02G213000	-1.05637	0.00364285	GO:0006468,biological_process,protein phosphorylation;GO:0016020,cellular_component,membrane;GO:0004672,molecular_function,protein kinase activity;GO:0016021,cellular_component,integral component of membrane;GO:0005524,molecular_function,ATP binding
TraesCS7A02G217600	-1.27805	0.0107188	GO:0016021,cellular_component,integral component of membrane;GO:0016020,cellular_component,membrane
TraesCS7A02G242200	1.74886	9.80283e-05	GO:0006950,biological_process,response to stress;GO:0006457,biological_process,protein folding;GO:0051082,molecular_function,unfolded protein binding;GO:0005524,molecular_function,ATP binding
TraesCS7A02G245800	1.04556	8.35434e-05	GO:0046983,molecular_function,protein dimerization activity
TraesCS7A02G254900	-1.61286	0.00830172	-
TraesCS7A02G257200	-1.15826	0.00245818	-
TraesCS7A02G263200	-4.60965	0.0387034	-
TraesCS7A02G269600	2.09675	0.00765823	GO:0051087,molecular_function,chaperone binding
TraesCS7A02G270800	1.07953	0.0198534	GO:0003777,molecular_function,microtubule motor activity;GO:0008017,molecular_function,microtubule binding;GO:0007018,biological_process,microtubule-based movement;GO:0003774,molecular_function,motor activity;GO:0000166,molecular_function,nucleotide binding;GO:0005524,molecular_function,ATP binding
TraesCS7A02G298600	1.35729	0.0366513	GO:0030244,biological_process,cellulose biosynthetic process;GO:0016757,molecular_function,transferase activity, transferring glycosyl groups;GO:0016760,molecular_function,cellulose synthase (UDP-forming) activity;GO:0071555,biological_process,cell wall organization;GO:0016740,molecular_function,transferase activity;GO:0016020,cellular_component,membrane;GO:0016021,cellular_component,integral com…
TraesCS7A02G320800	-1.36102	0.00137168	GO:0008375,molecular_function,acetylglucosaminyltransferase activity;GO:0016021,cellular_component,integral component of membrane;GO:0016020,cellular_component,membrane
TraesCS7A02G321000	-1.10321	0.00358777	GO:0016021,cellular_component,integral component of membrane;GO:0016020,cellular_component,membrane
TraesCS7A02G341800	-2.08677	0.0412563	GO:0005789,cellular_component,endoplasmic reticulum membrane;GO:0016021,cellular_component,integral component of membrane;GO:0005783,cellular_component,endoplasmic reticulum;GO:0016020,cellular_component,membrane
TraesCS7A02G364800	-1.66844	0.0191142	-
TraesCS7A02G367900	1.21156	0.0259621	-
TraesCS7A02G373100	-3.63289	0.00187199	GO:0016705,molecular_function,oxidoreductase activity, acting on paired donors, with incorporation or reduction of molecular oxygen;GO:0016131,biological_process,brassinosteroid metabolic process;GO:0010268,biological_process,brassinosteroid homeostasis;GO:0046872,molecular_function,metal ion binding;GO:0004497,molecular_function,monooxygenase activity;GO:0016491,molecular_function,oxidoreductase…
TraesCS7A02G375800	1.36071	0.00141515	GO:0016021,cellular_component,integral component of membrane;GO:0016020,cellular_component,membrane
TraesCS7A02G389900	1.29954	0.0174421	GO:0003676,molecular_function,nucleic acid binding;GO:0016021,cellular_component,integral component of membrane;GO:0016020,cellular_component,membrane
TraesCS7A02G423900	-1.63796	0.00514029	GO:0016787,molecular_function,hydrolase activity;GO:0004721,molecular_function,phosphoprotein phosphatase activity;GO:0043169,molecular_function,cation binding;GO:0003824,molecular_function,catalytic activity;GO:0046872,molecular_function,metal ion binding;GO:0006470,biological_process,protein dephosphorylation;GO:0004722,molecular_function,protein serine/threonine phosphatase activity
TraesCS7A02G426100	2.31885	0.0370144	GO:0016798,molecular_function,hydrolase activity, acting on glycosyl bonds;GO:0042546,biological_process,cell wall biogenesis;GO:0016787,molecular_function,hydrolase activity;GO:0005975,biological_process,carbohydrate metabolic process;GO:0005618,cellular_component,cell wall;GO:0071555,biological_process,cell wall organization;GO:0016740,molecular_function,transferase activity;GO:0004553,molecula…
TraesCS7A02G426600	2.54752	0.0270133	GO:0016798,molecular_function,hydrolase activity, acting on glycosyl bonds;GO:0005975,biological_process,carbohydrate metabolic process;GO:0016787,molecular_function,hydrolase activity;GO:0010411,biological_process,xyloglucan metabolic process;GO:0042546,biological_process,cell wall biogenesis;GO:0005618,cellular_component,cell wall;GO:0071555,biological_process,cell wall organization;GO:0016740,…
TraesCS7A02G426700	2.89366	0.00283249	GO:0016798,molecular_function,hydrolase activity, acting on glycosyl bonds;GO:0005975,biological_process,carbohydrate metabolic process;GO:0004553,molecular_function,hydrolase activity, hydrolyzing O-glycosyl compounds;GO:0016762,molecular_function,xyloglucan:xyloglucosyl transferase activity;GO:0042546,biological_process,cell wall biogenesis;GO:0071555,biological_process,cell wall organization;G…
TraesCS7A02G426900	2.8357	0.00268628	GO:0016798,molecular_function,hydrolase activity, acting on glycosyl bonds;GO:0042546,biological_process,cell wall biogenesis;GO:0016787,molecular_function,hydrolase activity;GO:0005975,biological_process,carbohydrate metabolic process;GO:0005618,cellular_component,cell wall;GO:0071555,biological_process,cell wall organization;GO:0016740,molecular_function,transferase activity;GO:0004553,molecula…
TraesCS7A02G427000	1.8703	0.00958614	GO:0016798,molecular_function,hydrolase activity, acting on glycosyl bonds;GO:0042546,biological_process,cell wall biogenesis;GO:0016762,molecular_function,xyloglucan:xyloglucosyl transferase activity;GO:0010411,biological_process,xyloglucan metabolic process;GO:0005975,biological_process,carbohydrate metabolic process;GO:0005618,cellular_component,cell wall;GO:0071555,biological_process,cell wal…
TraesCS7A02G439300	1.19163	0.0123603	GO:0030001,biological_process,metal ion transport;GO:0046872,molecular_function,metal ion binding
TraesCS7A02G453100	1.1973	0.0494377	-
TraesCS7A02G468100	-4.02676	0.0453551	GO:0055114,biological_process,oxidation-reduction process;GO:0016491,molecular_function,oxidoreductase activity
TraesCS7A02G487900	-1.12008	0.0260919	GO:0006468,biological_process,protein phosphorylation;GO:0000166,molecular_function,nucleotide binding;GO:0005524,molecular_function,ATP binding;GO:0004674,molecular_function,protein serine/threonine kinase activity;GO:0004672,molecular_function,protein kinase activity
TraesCS7A02G505200	-1.18976	0.0409709	GO:0050662,molecular_function,coenzyme binding;GO:0003824,molecular_function,catalytic activity
TraesCS7A02G507100	-3.04621	0.00975622	GO:0030246,molecular_function,carbohydrate binding;GO:0004672,molecular_function,protein kinase activity;GO:0016020,cellular_component,membrane;GO:0006468,biological_process,protein phosphorylation;GO:0005524,molecular_function,ATP binding;GO:0016021,cellular_component,integral component of membrane
TraesCS7A02G507700	-2.16465	0.021463	GO:0016301,molecular_function,kinase activity;GO:0005524,molecular_function,ATP binding;GO:0030246,molecular_function,carbohydrate binding;GO:0004672,molecular_function,protein kinase activity;GO:0016020,cellular_component,membrane;GO:0006468,biological_process,protein phosphorylation;GO:0016310,biological_process,phosphorylation;GO:0016021,cellular_component,integral component of membrane
TraesCS7A02G508800	-1.70066	0.0125398	GO:0003677,molecular_function,DNA binding;GO:0043565,molecular_function,sequence-specific DNA binding;GO:0003700,molecular_function,DNA binding transcription factor activity;GO:0006355,biological_process,regulation of transcription, DNA-templated;GO:0006351,biological_process,transcription, DNA-templated;GO:0005634,cellular_component,nucleus
TraesCS7A02G527100	1.75823	0.033613	-
TraesCS7A02G528200	-1.85869	0.00244562	GO:0004190,molecular_function,aspartic-type endopeptidase activity;GO:0006508,biological_process,proteolysis;GO:0016787,molecular_function,hydrolase activity;GO:0008233,molecular_function,peptidase activity
TraesCS7A02G528600	-1.24867	0.000113146	-
TraesCS7A02G537200	-1.02227	0.0309904	GO:0004190,molecular_function,aspartic-type endopeptidase activity;GO:0006508,biological_process,proteolysis;GO:0016787,molecular_function,hydrolase activity;GO:0008233,molecular_function,peptidase activity
TraesCS7A02G553000	-1.56742	0.028812	GO:0055085,biological_process,transmembrane transport;GO:0015267,molecular_function,channel activity;GO:0016021,cellular_component,integral component of membrane;GO:0016020,cellular_component,membrane
TraesCS7A02G553800	1.61138	0.0021046	GO:0006355,biological_process,regulation of transcription, DNA-templated;GO:0003677,molecular_function,DNA binding;GO:0006351,biological_process,transcription, DNA-templated;GO:0005634,cellular_component,nucleus
Psy1-A1	1.28416	0.00848036	GO:0004310,molecular_function,farnesyl-diphosphate farnesyltransferase activity;GO:0016765,molecular_function,transferase activity, transferring alkyl or aryl (other than methyl) groups;GO:0016740,molecular_function,transferase activity;GO:0009058,biological_process,biosynthetic process;GO:0006696,biological_process,ergosterol biosynthetic process;GO:0051996,molecular_function,squalene synthase a…
TraesCS7B02G001700	2.21553	0.0135745	GO:0030001,biological_process,metal ion transport;GO:0046872,molecular_function,metal ion binding
TraesCS7B02G007800	-1.06158	0.0124107	GO:0016021,cellular_component,integral component of membrane;GO:0016020,cellular_component,membrane
TraesCS7B02G008000	-1.01254	0.00188171	-
TraesCS7B02G010400	-1.56855	0.0015545	GO:0016747,molecular_function,transferase activity, transferring acyl groups other than amino-acyl groups
TraesCS7B02G013200	-1.40889	0.00116721	GO:0016788,molecular_function,hydrolase activity, acting on ester bonds
TraesCS7B02G016800	1.29802	0.00451254	GO:0016758,molecular_function,transferase activity, transferring hexosyl groups;GO:0016757,molecular_function,transferase activity, transferring glycosyl groups;GO:0016740,molecular_function,transferase activity;GO:0008152,biological_process,metabolic process
TraesCS7B02G016900	-2.59506	0.000775298	GO:0005694,cellular_component,chromosome;GO:0000786,cellular_component,nucleosome;GO:0003677,molecular_function,DNA binding;GO:0005634,cellular_component,nucleus;GO:0046982,molecular_function,protein heterodimerization activity
TraesCS7B02G021500	1.34837	0.00749332	GO:0006508,biological_process,proteolysis;GO:0004185,molecular_function,serine-type carboxypeptidase activity
TraesCS7B02G024500	-1.89654	0.0160114	GO:0008883,molecular_function,glutamyl-tRNA reductase activity;GO:0050661,molecular_function,NADP binding;GO:0006779,biological_process,porphyrin-containing compound biosynthetic process;GO:0016491,molecular_function,oxidoreductase activity;GO:0033014,biological_process,tetrapyrrole biosynthetic process;GO:0006782,biological_process,protoporphyrinogen IX biosynthetic process;GO:0055114,biological…
TraesCS7B02G035200	-1.97415	1.11833e-05	GO:0003824,molecular_function,catalytic activity;GO:0009409,biological_process,response to cold;GO:0003729,molecular_function,mRNA binding;GO:0006979,biological_process,response to oxidative stress;GO:0009507,cellular_component,chloroplast;GO:0080167,biological_process,response to karrikin;GO:0009506,cellular_component,plasmodesma
TraesCS7B02G063000	-1.08947	0.00243465	GO:0000786,cellular_component,nucleosome;GO:0003677,molecular_function,DNA binding;GO:0046982,molecular_function,protein heterodimerization activity
TraesCS7B02G067400	1.19619	0.00683222	-
TraesCS7B02G070900	1.18127	0.000201728	GO:0055085,biological_process,transmembrane transport;GO:0016021,cellular_component,integral component of membrane;GO:0016020,cellular_component,membrane
TraesCS7B02G077800	-1.13823	0.0240115	GO:0006355,biological_process,regulation of transcription, DNA-templated;GO:0006351,biological_process,transcription, DNA-templated
TraesCS7B02G084000	1.60765	0.0437418	GO:0045735,molecular_function,nutrient reservoir activity;GO:0046872,molecular_function,metal ion binding;GO:0030145,molecular_function,manganese ion binding;GO:0005576,cellular_component,extracellular region
TraesCS7B02G085900	-1.61692	0.0129699	GO:0006355,biological_process,regulation of transcription, DNA-templated;GO:0003700,molecular_function,DNA binding transcription factor activity;GO:0003677,molecular_function,DNA binding;GO:0005634,cellular_component,nucleus;GO:0006351,biological_process,transcription, DNA-templated
TraesCS7B02G092900	1.21197	0.0161329	GO:0055085,biological_process,transmembrane transport;GO:0015267,molecular_function,channel activity;GO:0016021,cellular_component,integral component of membrane;GO:0016020,cellular_component,membrane
TraesCS7B02G096200	1.44636	0.0104051	GO:0005525,molecular_function,GTP binding;GO:0000166,molecular_function,nucleotide binding;GO:0003924,molecular_function,GTPase activity;GO:0007264,biological_process,small GTPase mediated signal transduction;GO:0005622,cellular_component,intracellular
TraesCS7B02G101500	-2.00782	0.00221674	GO:0006508,biological_process,proteolysis;GO:0016787,molecular_function,hydrolase activity;GO:0008237,molecular_function,metallopeptidase activity;GO:0031012,cellular_component,extracellular matrix;GO:0046872,molecular_function,metal ion binding;GO:0004222,molecular_function,metalloendopeptidase activity;GO:0008233,molecular_function,peptidase activity;GO:0008270,molecular_function,zinc ion bindi…
TraesCS7B02G101700	-1.81361	0.0148379	-
TraesCS7B02G105300	-1.43037	0.00378878	GO:0005576,cellular_component,extracellular region
TraesCS7B02G110900	-1.65654	0.00755886	GO:0016787,molecular_function,hydrolase activity
TraesCS7B02G111200	-1.19943	0.000255663	GO:0006629,biological_process,lipid metabolic process;GO:0016787,molecular_function,hydrolase activity;GO:0005886,cellular_component,plasma membrane;GO:0016020,cellular_component,membrane;GO:0016042,biological_process,lipid catabolic process;GO:0016021,cellular_component,integral component of membrane
TraesCS7B02G114500	-1.3867	0.0391449	-
TraesCS7B02G123300	-1.00925	0.0415652	-
TraesCS7B02G123900	-1.29402	0.0163304	GO:0016021,cellular_component,integral component of membrane;GO:0016020,cellular_component,membrane
TraesCS7B02G124500	-1.52476	0.011837	GO:0016021,cellular_component,integral component of membrane;GO:0016020,cellular_component,membrane
TraesCS7B02G124600	-1.77611	0.00167548	GO:0016021,cellular_component,integral component of membrane;GO:0016020,cellular_component,membrane
TraesCS7B02G136000	-1.39995	0.0101945	GO:0032259,biological_process,methylation;GO:0008757,molecular_function,S-adenosylmethionine-dependent methyltransferase activity;GO:0008171,molecular_function,O-methyltransferase activity
TraesCS7B02G140500	1.01935	0.0049733	-
TraesCS7B02G145600	-1.12429	0.00254587	-
TraesCS7B02G149200	1.30687	0.000194963	GO:0006950,biological_process,response to stress;GO:0006457,biological_process,protein folding;GO:0005524,molecular_function,ATP binding;GO:0051082,molecular_function,unfolded protein binding
TraesCS7B02G154400	1.21149	0.0304065	-
TraesCS7B02G171600	-1.37051	0.0302609	-
TraesCS7B02G188400	1.75632	0.00220919	GO:0030244,biological_process,cellulose biosynthetic process;GO:0016757,molecular_function,transferase activity, transferring glycosyl groups;GO:0016760,molecular_function,cellulose synthase (UDP-forming) activity;GO:0071555,biological_process,cell wall organization;GO:0016740,molecular_function,transferase activity;GO:0016020,cellular_component,membrane;GO:0016021,cellular_component,integral com…
TraesCS7B02G190700	1.58707	0.0152416	GO:0032259,biological_process,methylation;GO:0008168,molecular_function,methyltransferase activity
TraesCS7B02G193300	1.67374	0.0356069	-
TraesCS7B02G201500	-1.64082	0.00085806	GO:0055085,biological_process,transmembrane transport;GO:0022857,molecular_function,transmembrane transporter activity;GO:0016021,cellular_component,integral component of membrane;GO:0016020,cellular_component,membrane
TraesCS7B02G208100	-1.52478	0.0495496	GO:0009055,molecular_function,electron transfer activity;GO:0022900,biological_process,electron transport chain;GO:0016021,cellular_component,integral component of membrane;GO:0016020,cellular_component,membrane
TraesCS7B02G243500	-1.05436	0.000772171	GO:0016301,molecular_function,kinase activity;GO:0009737,biological_process,response to abscisic acid;GO:0005777,cellular_component,peroxisome;GO:0016740,molecular_function,transferase activity;GO:0005634,cellular_component,nucleus;GO:1902074,biological_process,response to salt;GO:0009909,biological_process,regulation of flower development;GO:0016310,biological_process,phosphorylation;GO:0035091,…
TraesCS7B02G262300	-1.27127	0.00140581	-
TraesCS7B02G262800	-1.74514	0.00769225	-
TraesCS7B02G275800	1.40358	0.000799785	GO:0016301,molecular_function,kinase activity;GO:0016740,molecular_function,transferase activity;GO:0005524,molecular_function,ATP binding;GO:0004672,molecular_function,protein kinase activity;GO:0006468,biological_process,protein phosphorylation;GO:0000166,molecular_function,nucleotide binding;GO:0016310,biological_process,phosphorylation;GO:0007165,biological_process,signal transduction;GO:0004…
TraesCS7B02G277700	-1.16524	0.0125267	GO:0080040,biological_process,positive regulation of cellular response to phosphate starvation;GO:0070417,biological_process,cellular response to cold;GO:0005634,cellular_component,nucleus;GO:0016036,biological_process,cellular response to phosphate starvation
TraesCS7B02G290700	1.35704	0.0183486	GO:0005524,molecular_function,ATP binding;GO:0006468,biological_process,protein phosphorylation;GO:0004674,molecular_function,protein serine/threonine kinase activity;GO:0004672,molecular_function,protein kinase activity
TraesCS7B02G309900	-1.22741	0.0259858	GO:0016301,molecular_function,kinase activity;GO:0004707,molecular_function,MAP kinase activity;GO:0000165,biological_process,MAPK cascade;GO:0016740,molecular_function,transferase activity;GO:0005524,molecular_function,ATP binding;GO:0004674,molecular_function,protein serine/threonine kinase activity;GO:0005622,cellular_component,intracellular;GO:0006468,biological_process,protein phosphorylatio…
TraesCS7B02G310700	-1.31219	0.0195295	GO:0016757,molecular_function,transferase activity, transferring glycosyl groups
TraesCS7B02G326900	2.19164	0.00777135	GO:0016798,molecular_function,hydrolase activity, acting on glycosyl bonds;GO:0042546,biological_process,cell wall biogenesis;GO:0016762,molecular_function,xyloglucan:xyloglucosyl transferase activity;GO:0005975,biological_process,carbohydrate metabolic process;GO:0005618,cellular_component,cell wall;GO:0071555,biological_process,cell wall organization;GO:0016740,molecular_function,transferase ac…
TraesCS7B02G327000	1.5954	0.0143346	GO:0016798,molecular_function,hydrolase activity, acting on glycosyl bonds;GO:0005975,biological_process,carbohydrate metabolic process;GO:0004553,molecular_function,hydrolase activity, hydrolyzing O-glycosyl compounds;GO:0016762,molecular_function,xyloglucan:xyloglucosyl transferase activity;GO:0042546,biological_process,cell wall biogenesis;GO:0071555,biological_process,cell wall organization;G…
TraesCS7B02G327200	1.06492	0.0394591	GO:0016798,molecular_function,hydrolase activity, acting on glycosyl bonds;GO:0042546,biological_process,cell wall biogenesis;GO:0016787,molecular_function,hydrolase activity;GO:0005975,biological_process,carbohydrate metabolic process;GO:0005618,cellular_component,cell wall;GO:0071555,biological_process,cell wall organization;GO:0016740,molecular_function,transferase activity;GO:0004553,molecula…
TraesCS7B02G328500	-1.13169	0.000841789	-
TraesCS7B02G334100	-1.00316	0.00273584	GO:0006468,biological_process,protein phosphorylation;GO:0004672,molecular_function,protein kinase activity;GO:0005524,molecular_function,ATP binding
TraesCS7B02G338200	1.77186	0.0218989	GO:0030001,biological_process,metal ion transport;GO:0046872,molecular_function,metal ion binding
TraesCS7B02G341200	1.11402	0.0185206	GO:0006750,biological_process,glutathione biosynthetic process;GO:0042803,molecular_function,protein homodimerization activity;GO:0043295,molecular_function,glutathione binding;GO:0046872,molecular_function,metal ion binding;GO:0016874,molecular_function,ligase activity;GO:0004363,molecular_function,glutathione synthase activity;GO:0000166,molecular_function,nucleotide binding;GO:0005524,molecula…
TraesCS7B02G341900	1.37183	0.0038239	GO:0045492,biological_process,xylan biosynthetic process;GO:0016021,cellular_component,integral component of membrane;GO:0016020,cellular_component,membrane
TraesCS7B02G356900	-1.11274	0.0498406	GO:0003677,molecular_function,DNA binding;GO:0008094,molecular_function,DNA-dependent ATPase activity;GO:1900426,biological_process,positive regulation of defense response to bacterium;GO:0006281,biological_process,DNA repair;GO:0016444,biological_process,somatic cell DNA recombination;GO:0005524,molecular_function,ATP binding
TraesCS7B02G369400	-5.60001	0.00834303	-
TraesCS7B02G377900	-3.33266	0.0129322	GO:0016301,molecular_function,kinase activity;GO:0016740,molecular_function,transferase activity;GO:0005524,molecular_function,ATP binding;GO:0004672,molecular_function,protein kinase activity;GO:0016020,cellular_component,membrane;GO:0006468,biological_process,protein phosphorylation;GO:0000166,molecular_function,nucleotide binding;GO:0016310,biological_process,phosphorylation;GO:0016021,cellula…
TraesCS7B02G378800	1.22956	0.00147076	GO:0016021,cellular_component,integral component of membrane;GO:0016020,cellular_component,membrane
TraesCS7B02G390000	-1.28364	0.0167935	-
TraesCS7B02G391200	-1.07987	0.00436858	GO:0006468,biological_process,protein phosphorylation;GO:0004674,molecular_function,protein serine/threonine kinase activity;GO:0000166,molecular_function,nucleotide binding;GO:0005524,molecular_function,ATP binding;GO:0004672,molecular_function,protein kinase activity
TraesCS7B02G401000	-1.09819	0.000539503	GO:0005886,cellular_component,plasma membrane;GO:0016021,cellular_component,integral component of membrane;GO:0016020,cellular_component,membrane
TraesCS7B02G401100	-1.22516	0.00136288	GO:0003824,molecular_function,catalytic activity;GO:0008152,biological_process,metabolic process
TraesCS7B02G415000	-1.66648	0.0245681	-
TraesCS7B02G415900	-2.05925	0.00922648	GO:0030246,molecular_function,carbohydrate binding;GO:0004672,molecular_function,protein kinase activity;GO:0016020,cellular_component,membrane;GO:0006468,biological_process,protein phosphorylation;GO:0005524,molecular_function,ATP binding;GO:0016021,cellular_component,integral component of membrane
TraesCS7B02G418500	-1.64125	0.0189911	GO:0003677,molecular_function,DNA binding;GO:0043565,molecular_function,sequence-specific DNA binding;GO:0003700,molecular_function,DNA binding transcription factor activity;GO:0006355,biological_process,regulation of transcription, DNA-templated;GO:0006351,biological_process,transcription, DNA-templated;GO:0005634,cellular_component,nucleus
TraesCS7B02G420500	-2.02966	0.0026874	GO:0008236,molecular_function,serine-type peptidase activity;GO:0006508,biological_process,proteolysis
TraesCS7B02G425100	-1.12925	0.0377786	-
TraesCS7B02G427300	-1.82948	0.0232704	-
TraesCS7B02G430000	-1.22495	0.0291344	-
TraesCS7B02G430600	-1.05499	0.0150911	GO:0032259,biological_process,methylation;GO:0008168,molecular_function,methyltransferase activity;GO:0008152,biological_process,metabolic process
TraesCS7B02G437800	-1.00695	0.0130091	GO:0016705,molecular_function,oxidoreductase activity, acting on paired donors, with incorporation or reduction of molecular oxygen;GO:0046872,molecular_function,metal ion binding;GO:0004497,molecular_function,monooxygenase activity;GO:0016491,molecular_function,oxidoreductase activity;GO:0005506,molecular_function,iron ion binding;GO:0055114,biological_process,oxidation-reduction process;GO:0020…
TraesCS7B02G440000	1.12914	0.0161317	GO:1904216,biological_process,positive regulation of protein import into chloroplast stroma;GO:0031359,cellular_component,integral component of chloroplast outer membrane;GO:0009536,cellular_component,plastid;GO:0009704,biological_process,de-etiolation;GO:0004672,molecular_function,protein kinase activity;GO:0016020,cellular_component,membrane;GO:0009507,cellular_component,chloroplast;GO:0009941,…
TraesCS7B02G444800	-1.54106	0.000237736	GO:0004190,molecular_function,aspartic-type endopeptidase activity;GO:0006508,biological_process,proteolysis;GO:0016787,molecular_function,hydrolase activity;GO:0008233,molecular_function,peptidase activity
TraesCS7B02G445000	-1.63865	0.000851456	GO:0004190,molecular_function,aspartic-type endopeptidase activity;GO:0006508,biological_process,proteolysis;GO:0016787,molecular_function,hydrolase activity;GO:0008233,molecular_function,peptidase activity
TraesCS7B02G445300	-1.17014	0.000203728	-
TraesCS7B02G450600	1.00324	0.0325419	GO:0008236,molecular_function,serine-type peptidase activity;GO:0006508,biological_process,proteolysis;GO:0016021,cellular_component,integral component of membrane;GO:0016020,cellular_component,membrane
TraesCS7B02G462700	-1.81092	0.00153777	GO:0006468,biological_process,protein phosphorylation;GO:0005524,molecular_function,ATP binding;GO:0004672,molecular_function,protein kinase activity
TraesCS7B02G476400	1.7302	0.00738574	GO:0010333,molecular_function,terpene synthase activity;GO:0000287,molecular_function,magnesium ion binding;GO:0008152,biological_process,metabolic process;GO:0016829,molecular_function,lyase activity
TraesCS7B02G477100	-3.74957	0.00840688	GO:0043531,molecular_function,ADP binding
TraesCS7B02G478200	1.19623	0.0109222	GO:0006355,biological_process,regulation of transcription, DNA-templated;GO:0003677,molecular_function,DNA binding;GO:0006351,biological_process,transcription, DNA-templated;GO:0005634,cellular_component,nucleus
TraesCS7B02G480300	1.37807	0.031231	GO:0003843,molecular_function,1,3-beta-D-glucan synthase activity;GO:0016021,cellular_component,integral component of membrane;GO:0006075,biological_process,(1->3)-beta-D-glucan biosynthetic process;GO:0000148,cellular_component,1,3-beta-D-glucan synthase complex;GO:0016020,cellular_component,membrane
TraesCS7B02G486500	-1.19994	0.0160547	-
TraesCS7B02G490100	1.59649	0.0304161	GO:0043531,molecular_function,ADP binding
TraesCS7B02G491100	1.57457	0.0152808	GO:0043531,molecular_function,ADP binding
TraesCS7B02G492900	1.5243	0.0203081	-
TraesCS7B02G493000	1.83335	0.0124516	-
TraesCS7B02G500300	1.18914	0.00885753	GO:0008236,molecular_function,serine-type peptidase activity;GO:0006508,biological_process,proteolysis;GO:0070008,molecular_function,serine-type exopeptidase activity;GO:0004252,molecular_function,serine-type endopeptidase activity
TraesCS7B02G500400	1.28402	0.0324678	-
TraesCS7D02G001400	1.12638	0.0263423	GO:0043531,molecular_function,ADP binding
TraesCS7D02G001700	-1.03381	0.00688895	-
TraesCS7D02G003600	1.59697	0.0380596	GO:0016758,molecular_function,transferase activity, transferring hexosyl groups;GO:0016740,molecular_function,transferase activity;GO:0008152,biological_process,metabolic process
TraesCS7D02G017300	-1.10891	0.0230389	GO:0043531,molecular_function,ADP binding
TraesCS7D02G022800	1.15048	0.00412818	GO:0055085,biological_process,transmembrane transport;GO:0022857,molecular_function,transmembrane transporter activity;GO:0016021,cellular_component,integral component of membrane;GO:0016020,cellular_component,membrane
TraesCS7D02G026000	1.10952	0.0197091	GO:0016705,molecular_function,oxidoreductase activity, acting on paired donors, with incorporation or reduction of molecular oxygen;GO:0046872,molecular_function,metal ion binding;GO:0004497,molecular_function,monooxygenase activity;GO:0009686,biological_process,gibberellin biosynthetic process;GO:0016491,molecular_function,oxidoreductase activity;GO:0009860,biological_process,pollen tube growth;…
TraesCS7D02G029700	-1.45136	0.000214091	GO:0030244,biological_process,cellulose biosynthetic process;GO:0016757,molecular_function,transferase activity, transferring glycosyl groups;GO:0016760,molecular_function,cellulose synthase (UDP-forming) activity;GO:0071555,biological_process,cell wall organization;GO:0016740,molecular_function,transferase activity;GO:0016020,cellular_component,membrane;GO:0016021,cellular_component,integral com…
TraesCS7D02G044400	-1.60757	0.000202774	-
TraesCS7D02G049100	1.44997	0.00644843	GO:0009793,biological_process,embryo development ending in seed dormancy
TraesCS7D02G049300	2.89727	0.00342606	GO:0022857,molecular_function,transmembrane transporter activity;GO:0055085,biological_process,transmembrane transport;GO:0006857,biological_process,oligopeptide transport;GO:0016020,cellular_component,membrane;GO:0005215,molecular_function,transporter activity;GO:0016021,cellular_component,integral component of membrane
TraesCS7D02G049800	-1.10334	0.0193592	-
TraesCS7D02G050500	1.18989	0.0405082	GO:0055114,biological_process,oxidation-reduction process;GO:0016491,molecular_function,oxidoreductase activity;GO:0046872,molecular_function,metal ion binding
TraesCS7D02G050800	-1.52722	0.000293387	-
TraesCS7D02G053900	1.12181	0.0163393	GO:0030247,molecular_function,polysaccharide binding;GO:0005509,molecular_function,calcium ion binding;GO:0004672,molecular_function,protein kinase activity;GO:0016020,cellular_component,membrane;GO:0006468,biological_process,protein phosphorylation;GO:0005524,molecular_function,ATP binding;GO:0016021,cellular_component,integral component of membrane
TraesCS7D02G065500	-1.18297	0.00687596	GO:0043531,molecular_function,ADP binding
TraesCS7D02G066300	1.34557	0.0176573	GO:0043531,molecular_function,ADP binding
TraesCS7D02G067800	-2.22878	0.00514756	-
TraesCS7D02G067900	-1.65083	0.0223568	-
TraesCS7D02G078800	2.11452	0.00981252	GO:0006355,biological_process,regulation of transcription, DNA-templated;GO:0043565,molecular_function,sequence-specific DNA binding;GO:0003700,molecular_function,DNA binding transcription factor activity;GO:0003677,molecular_function,DNA binding;GO:0005634,cellular_component,nucleus
TraesCS7D02G105600	-1.52317	2.93288e-05	GO:0043531,molecular_function,ADP binding;GO:0000502,cellular_component,proteasome complex;GO:0005839,cellular_component,proteasome core complex;GO:0051603,biological_process,proteolysis involved in cellular protein catabolic process;GO:0004298,molecular_function,threonine-type endopeptidase activity;GO:0004175,molecular_function,endopeptidase activity;GO:0005634,cellular_component,nucleus
TraesCS7D02G114200	-1.07959	0.0413891	GO:0042626,molecular_function,ATPase activity, coupled to transmembrane movement of substances;GO:0055085,biological_process,transmembrane transport;GO:0016887,molecular_function,ATPase activity;GO:0016020,cellular_component,membrane;GO:0000166,molecular_function,nucleotide binding;GO:0005524,molecular_function,ATP binding;GO:0016021,cellular_component,integral component of membrane
TraesCS7D02G122600	-1.41183	0.0298215	GO:0008883,molecular_function,glutamyl-tRNA reductase activity;GO:0050661,molecular_function,NADP binding;GO:0006779,biological_process,porphyrin-containing compound biosynthetic process;GO:0016491,molecular_function,oxidoreductase activity;GO:0033014,biological_process,tetrapyrrole biosynthetic process;GO:0006782,biological_process,protoporphyrinogen IX biosynthetic process;GO:0055114,biological…
TraesCS7D02G133500	-1.61231	5.72539e-05	GO:0003824,molecular_function,catalytic activity
TraesCS7D02G160400	1.84419	0.0340532	-
TraesCS7D02G178300	-1.42486	0.0430365	-
TraesCS7D02G179400	-1.03281	0.0378461	-
TraesCS7D02G180200	1.66399	0.0301765	GO:0045735,molecular_function,nutrient reservoir activity;GO:0030145,molecular_function,manganese ion binding;GO:0031012,cellular_component,extracellular matrix;GO:0046872,molecular_function,metal ion binding;GO:0005576,cellular_component,extracellular region
TraesCS7D02G197300	-1.95952	0.00434524	GO:0006508,biological_process,proteolysis;GO:0016787,molecular_function,hydrolase activity;GO:0008237,molecular_function,metallopeptidase activity;GO:0031012,cellular_component,extracellular matrix;GO:0046872,molecular_function,metal ion binding;GO:0004222,molecular_function,metalloendopeptidase activity;GO:0008233,molecular_function,peptidase activity;GO:0008270,molecular_function,zinc ion bindi…
TraesCS7D02G197500	-1.87536	0.0104796	-
TraesCS7D02G207000	-1.51628	0.0180524	GO:0016787,molecular_function,hydrolase activity
TraesCS7D02G207300	-1.47493	0.000126381	GO:0006629,biological_process,lipid metabolic process;GO:0016787,molecular_function,hydrolase activity;GO:0005886,cellular_component,plasma membrane;GO:0016020,cellular_component,membrane;GO:0016042,biological_process,lipid catabolic process;GO:0016021,cellular_component,integral component of membrane
TraesCS7D02G208300	-1.13146	0.0143563	-
TraesCS7D02G218000	1.70727	0.000556455	GO:0006468,biological_process,protein phosphorylation;GO:0004672,molecular_function,protein kinase activity;GO:0005524,molecular_function,ATP binding
TraesCS7D02G218400	-1.01552	0.0402849	GO:0016021,cellular_component,integral component of membrane;GO:0016020,cellular_component,membrane
TraesCS7D02G225600	1.15526	0.0396771	GO:0032259,biological_process,methylation;GO:0008168,molecular_function,methyltransferase activity
TraesCS7D02G225700	1.39294	0.0142028	GO:0032259,biological_process,methylation;GO:0008168,molecular_function,methyltransferase activity
TraesCS7D02G241100	1.26876	0.000618304	GO:0006950,biological_process,response to stress;GO:0006457,biological_process,protein folding;GO:0005524,molecular_function,ATP binding;GO:0051082,molecular_function,unfolded protein binding
TraesCS7D02G254200	-1.32232	0.00401519	GO:0005840,cellular_component,ribosome;GO:0006412,biological_process,translation;GO:0003735,molecular_function,structural constituent of ribosome;GO:0005622,cellular_component,intracellular
TraesCS7D02G257000	1.50975	0.0247139	GO:0046983,molecular_function,protein dimerization activity
TraesCS7D02G258300	1.15788	0.0438412	-
TraesCS7D02G276800	-1.21255	0.00550995	GO:0003723,molecular_function,RNA binding
TraesCS7D02G294300	1.80441	0.0145647	GO:0030244,biological_process,cellulose biosynthetic process;GO:0016757,molecular_function,transferase activity, transferring glycosyl groups;GO:0016760,molecular_function,cellulose synthase (UDP-forming) activity;GO:0071555,biological_process,cell wall organization;GO:0016740,molecular_function,transferase activity;GO:0016020,cellular_component,membrane;GO:0016021,cellular_component,integral com…
TraesCS7D02G299800	-1.87346	0.0350982	-
TraesCS7D02G307000	-1.14658	0.0369717	-
TraesCS7D02G317600	-1.03383	0.000330042	GO:0008375,molecular_function,acetylglucosaminyltransferase activity;GO:0016021,cellular_component,integral component of membrane;GO:0016020,cellular_component,membrane
TraesCS7D02G340200	-1.14248	0.00183094	GO:0016301,molecular_function,kinase activity;GO:0009737,biological_process,response to abscisic acid;GO:0005777,cellular_component,peroxisome;GO:0016740,molecular_function,transferase activity;GO:0005634,cellular_component,nucleus;GO:1902074,biological_process,response to salt;GO:0009909,biological_process,regulation of flower development;GO:0016310,biological_process,phosphorylation;GO:0035091,…
TraesCS7D02G357400	-1.53239	0.000703657	-
TraesCS7D02G358000	-1.61388	0.00541331	-
TraesCS7D02G365000	1.182	0.038372	GO:0016788,molecular_function,hydrolase activity, acting on ester bonds
TraesCS7D02G367100	1.00286	0.0301674	-
TraesCS7D02G377500	-1.14384	0.0282489	-
TraesCS7D02G384700	1.0765	0.00644653	GO:0006468,biological_process,protein phosphorylation;GO:0004672,molecular_function,protein kinase activity;GO:0004674,molecular_function,protein serine/threonine kinase activity;GO:0005524,molecular_function,ATP binding
TraesCS7D02G386600	-1.50546	0.00687989	GO:0016887,molecular_function,ATPase activity;GO:0000166,molecular_function,nucleotide binding;GO:0005524,molecular_function,ATP binding;GO:0016021,cellular_component,integral component of membrane;GO:0016020,cellular_component,membrane
TraesCS7D02G404500	-1.14122	0.00325767	GO:0016757,molecular_function,transferase activity, transferring glycosyl groups
TraesCS7D02G404700	1.80034	0.0060698	-
TraesCS7D02G411200	1.16486	0.0259856	GO:0098655,biological_process,cation transmembrane transport;GO:0055085,biological_process,transmembrane transport;GO:0008324,molecular_function,cation transmembrane transporter activity;GO:0006812,biological_process,cation transport;GO:0016020,cellular_component,membrane;GO:0016021,cellular_component,integral component of membrane
TraesCS7D02G418600	1.81225	0.0271378	GO:0016798,molecular_function,hydrolase activity, acting on glycosyl bonds;GO:0042546,biological_process,cell wall biogenesis;GO:0016762,molecular_function,xyloglucan:xyloglucosyl transferase activity;GO:0005975,biological_process,carbohydrate metabolic process;GO:0005618,cellular_component,cell wall;GO:0071555,biological_process,cell wall organization;GO:0016740,molecular_function,transferase ac…
TraesCS7D02G418700	1.41079	0.0176342	GO:0016798,molecular_function,hydrolase activity, acting on glycosyl bonds;GO:0004553,molecular_function,hydrolase activity, hydrolyzing O-glycosyl compounds;GO:0016762,molecular_function,xyloglucan:xyloglucosyl transferase activity;GO:0005975,biological_process,carbohydrate metabolic process;GO:0071555,biological_process,cell wall organization;GO:0016740,molecular_function,transferase activity;G…
TraesCS7D02G418900	1.17438	0.0372117	GO:0016798,molecular_function,hydrolase activity, acting on glycosyl bonds;GO:0005975,biological_process,carbohydrate metabolic process;GO:0004553,molecular_function,hydrolase activity, hydrolyzing O-glycosyl compounds;GO:0016762,molecular_function,xyloglucan:xyloglucosyl transferase activity;GO:0010411,biological_process,xyloglucan metabolic process;GO:0042546,biological_process,cell wall biogen…
TraesCS7D02G419100	1.29031	0.0386948	GO:0016798,molecular_function,hydrolase activity, acting on glycosyl bonds;GO:0042546,biological_process,cell wall biogenesis;GO:0004553,molecular_function,hydrolase activity, hydrolyzing O-glycosyl compounds;GO:0016762,molecular_function,xyloglucan:xyloglucosyl transferase activity;GO:0005975,biological_process,carbohydrate metabolic process;GO:0071555,biological_process,cell wall organization;G…
TraesCS7D02G419300	1.92724	0.00344952	GO:0016798,molecular_function,hydrolase activity, acting on glycosyl bonds;GO:0005618,cellular_component,cell wall;GO:0016762,molecular_function,xyloglucan:xyloglucosyl transferase activity;GO:0010411,biological_process,xyloglucan metabolic process;GO:0042546,biological_process,cell wall biogenesis;GO:0071555,biological_process,cell wall organization;GO:0016740,molecular_function,transferase acti…
TraesCS7D02G419900	-1.37574	0.0346764	GO:0016798,molecular_function,hydrolase activity, acting on glycosyl bonds;GO:0042546,biological_process,cell wall biogenesis;GO:0004553,molecular_function,hydrolase activity, hydrolyzing O-glycosyl compounds;GO:0016787,molecular_function,hydrolase activity;GO:0010411,biological_process,xyloglucan metabolic process;GO:0005975,biological_process,carbohydrate metabolic process;GO:0071555,biological…
TraesCS7D02G428800	-1.57891	0.000653541	GO:0009793,biological_process,embryo development ending in seed dormancy
TraesCS7D02G429000	1.15982	0.0086988	GO:0030001,biological_process,metal ion transport;GO:0046872,molecular_function,metal ion binding
TraesCS7D02G431500	1.7061	0.00643061	GO:0006750,biological_process,glutathione biosynthetic process;GO:0042803,molecular_function,protein homodimerization activity;GO:0043295,molecular_function,glutathione binding;GO:0046872,molecular_function,metal ion binding;GO:0016874,molecular_function,ligase activity;GO:0004363,molecular_function,glutathione synthase activity;GO:0000166,molecular_function,nucleotide binding;GO:0005524,molecula…
TraesCS7D02G431600	1.29033	0.0370386	GO:0006750,biological_process,glutathione biosynthetic process;GO:0042803,molecular_function,protein homodimerization activity;GO:0043295,molecular_function,glutathione binding;GO:0046872,molecular_function,metal ion binding;GO:0000287,molecular_function,magnesium ion binding;GO:0004363,molecular_function,glutathione synthase activity;GO:0000166,molecular_function,nucleotide binding;GO:0005524,mo…
TraesCS7D02G451300	-1.07754	0.00704021	GO:0006468,biological_process,protein phosphorylation;GO:0004672,molecular_function,protein kinase activity;GO:0005524,molecular_function,ATP binding
TraesCS7D02G451400	-1.21792	0.00215642	GO:0006468,biological_process,protein phosphorylation;GO:0004672,molecular_function,protein kinase activity;GO:0005524,molecular_function,ATP binding
TraesCS7D02G461900	-1.65307	0.0111834	GO:0006468,biological_process,protein phosphorylation;GO:0005524,molecular_function,ATP binding;GO:0004672,molecular_function,protein kinase activity
TraesCS7D02G475600	1.85965	0.00337051	GO:0004190,molecular_function,aspartic-type endopeptidase activity;GO:0006508,biological_process,proteolysis;GO:0016787,molecular_function,hydrolase activity;GO:0008233,molecular_function,peptidase activity
TraesCS7D02G485700	1.11212	0.0343023	-
TraesCS7D02G491200	-1.33892	0.0192066	GO:0006629,biological_process,lipid metabolic process;GO:0016787,molecular_function,hydrolase activity;GO:0016042,biological_process,lipid catabolic process;GO:0008152,biological_process,metabolic process
TraesCS7D02G495200	-1.393	0.0240093	-
TraesCS7D02G497400	-1.3489	0.0254813	GO:0003677,molecular_function,DNA binding;GO:0043565,molecular_function,sequence-specific DNA binding;GO:0003700,molecular_function,DNA binding transcription factor activity;GO:0045892,biological_process,negative regulation of transcription, DNA-templated;GO:0009620,biological_process,response to fungus;GO:0006355,biological_process,regulation of transcription, DNA-templated;GO:0006351,biological…
TraesCS7D02G499500	-1.01933	0.000634001	GO:0008236,molecular_function,serine-type peptidase activity;GO:0006508,biological_process,proteolysis
TraesCS7D02G504100	-1.64206	0.0137705	-
TraesCS7D02G512900	1.05506	0.005015	GO:0005524,molecular_function,ATP binding;GO:0006468,biological_process,protein phosphorylation;GO:0004672,molecular_function,protein kinase activity;GO:0016021,cellular_component,integral component of membrane;GO:0016020,cellular_component,membrane
TraesCS7D02G515800	-1.43987	0.00416454	GO:0015095,molecular_function,magnesium ion transmembrane transporter activity;GO:1903830,biological_process,magnesium ion transmembrane transport;GO:0015693,biological_process,magnesium ion transport;GO:0005768,cellular_component,endosome;GO:0006811,biological_process,ion transport;GO:0005886,cellular_component,plasma membrane;GO:0005769,cellular_component,early endosome;GO:0016020,cellular_comp…
TraesCS7D02G516400	-1.76745	0.00299219	GO:0004190,molecular_function,aspartic-type endopeptidase activity;GO:0006508,biological_process,proteolysis;GO:0016787,molecular_function,hydrolase activity;GO:0008233,molecular_function,peptidase activity
TraesCS7D02G516500	-1.43303	0.000207415	-
TraesCS7D02G517000	-2.39246	0.0117837	-
TraesCS7D02G522300	1.26159	0.0030123	GO:0043531,molecular_function,ADP binding
TraesCS7D02G524300	-1.44755	0.00469731	GO:0004190,molecular_function,aspartic-type endopeptidase activity;GO:0006508,biological_process,proteolysis;GO:0016787,molecular_function,hydrolase activity;GO:0008233,molecular_function,peptidase activity
TraesCS7D02G525000	-1.06361	0.00702978	GO:0006468,biological_process,protein phosphorylation;GO:0005524,molecular_function,ATP binding;GO:0004672,molecular_function,protein kinase activity
TraesCS7D02G529600	-1.07178	0.030088	GO:0048046,cellular_component,apoplast;GO:0005576,cellular_component,extracellular region
TraesCS7D02G538200	-1.57354	0.00258886	GO:0043531,molecular_function,ADP binding
TraesCS7D02G540700	1.94608	0.0127505	GO:0006355,biological_process,regulation of transcription, DNA-templated;GO:0003677,molecular_function,DNA binding;GO:0005634,cellular_component,nucleus;GO:0006351,biological_process,transcription, DNA-templated
TraesCS7D02G544100	1.08531	0.00322839	GO:0043531,molecular_function,ADP binding
TraesCS7D02G549000	1.28477	0.021421	GO:0016301,molecular_function,kinase activity;GO:0016310,biological_process,phosphorylation;GO:0016021,cellular_component,integral component of membrane;GO:0016020,cellular_component,membrane
TraesCS7D02G549100	1.12864	0.00851367	-
TraesCS7D02G549300	1.10011	0.0307545	GO:0008033,biological_process,tRNA processing
TraesCS7D02G552800	1.14287	0.017721	GO:0016757,molecular_function,transferase activity, transferring glycosyl groups;GO:0016157,molecular_function,sucrose synthase activity;GO:0005985,biological_process,sucrose metabolic process;GO:0016740,molecular_function,transferase activity
TraesCSU02G001100	3.00437	0.0078878	GO:0008236,molecular_function,serine-type peptidase activity;GO:0006508,biological_process,proteolysis;GO:0016787,molecular_function,hydrolase activity;GO:0004252,molecular_function,serine-type endopeptidase activity;GO:0008233,molecular_function,peptidase activity
TraesCSU02G003400	2.10592	0.0384312	GO:0016787,molecular_function,hydrolase activity;GO:0008152,biological_process,metabolic process
TraesCSU02G008300	-1.68398	0.00297212	GO:0006468,biological_process,protein phosphorylation;GO:0004672,molecular_function,protein kinase activity;GO:0005524,molecular_function,ATP binding
TraesCSU02G009400	-1.64737	0.000408648	GO:0005524,molecular_function,ATP binding;GO:0006468,biological_process,protein phosphorylation;GO:0000166,molecular_function,nucleotide binding;GO:0004672,molecular_function,protein kinase activity;GO:0004674,molecular_function,protein serine/threonine kinase activity
TraesCSU02G016900	-1.55705	0.00116647	GO:0004672,molecular_function,protein kinase activity;GO:2000032,biological_process,regulation of secondary shoot formation;GO:0005509,molecular_function,calcium ion binding;GO:0005886,cellular_component,plasma membrane;GO:0004674,molecular_function,protein serine/threonine kinase activity;GO:0006468,biological_process,protein phosphorylation;GO:0005524,molecular_function,ATP binding;GO:1900425,b…
TraesCSU02G029700	1.78253	0.0129478	-
TraesCSU02G037600	1.17815	0.00699451	-
TraesCSU02G049200	-1.49264	0.00464783	-
TraesCSU02G056100	1.1472	0.0187521	-
TraesCSU02G059700	-1.362	0.0042256	GO:0016021,cellular_component,integral component of membrane;GO:0016020,cellular_component,membrane
TraesCSU02G076400	-1.712	0.00563545	GO:0005484,molecular_function,SNAP receptor activity;GO:0061025,biological_process,membrane fusion;GO:0005622,cellular_component,intracellular;GO:0016020,cellular_component,membrane;GO:0016192,biological_process,vesicle-mediated transport;GO:0016021,cellular_component,integral component of membrane;GO:0006886,biological_process,intracellular protein transport
TraesCSU02G079300	-1.81221	0.00534115	GO:0030247,molecular_function,polysaccharide binding;GO:0005509,molecular_function,calcium ion binding;GO:0004672,molecular_function,protein kinase activity;GO:0016020,cellular_component,membrane;GO:0006468,biological_process,protein phosphorylation;GO:0005524,molecular_function,ATP binding;GO:0016021,cellular_component,integral component of membrane
TraesCSU02G081300	-4.26731	0.0352582	GO:0005737,cellular_component,cytoplasm;GO:0015629,cellular_component,actin cytoskeleton;GO:0030833,biological_process,regulation of actin filament polymerization;GO:0005856,cellular_component,cytoskeleton;GO:0003779,molecular_function,actin binding;GO:0034314,biological_process,Arp2/3 complex-mediated actin nucleation;GO:0005885,cellular_component,Arp2/3 protein complex
TraesCSU02G099100	-2.89286	0.0250462	-
TraesCSU02G099900	1.0687	0.00667916	GO:0010333,molecular_function,terpene synthase activity;GO:0000287,molecular_function,magnesium ion binding;GO:0008152,biological_process,metabolic process;GO:0016829,molecular_function,lyase activity
TraesCSU02G114000	1.8087	0.0146423	GO:0009638,biological_process,phototropism;GO:0005886,cellular_component,plasma membrane;GO:0016567,biological_process,protein ubiquitination
TraesCSU02G121200	-1.66488	0.000818583	-
TraesCSU02G126800	1.48262	0.00596041	-
TraesCSU02G138800	1.08451	0.0419834	GO:0006357,biological_process,regulation of transcription by RNA polymerase II;GO:0046983,molecular_function,protein dimerization activity;GO:0003677,molecular_function,DNA binding
TraesCSU02G138900	1.01215	0.0113705	GO:0046983,molecular_function,protein dimerization activity
TraesCSU02G152100	1.03416	0.000111774	GO:0016301,molecular_function,kinase activity;GO:0016740,molecular_function,transferase activity;GO:0016310,biological_process,phosphorylation;GO:0004674,molecular_function,protein serine/threonine kinase activity;GO:0016020,cellular_component,membrane;GO:0006468,biological_process,protein phosphorylation;GO:0000166,molecular_function,nucleotide binding;GO:0005524,molecular_function,ATP binding;G…
TraesCSU02G153000	-1.58652	0.00062137	GO:0043531,molecular_function,ADP binding
TraesCSU02G160100	1.7958	0.00560085	GO:0016705,molecular_function,oxidoreductase activity, acting on paired donors, with incorporation or reduction of molecular oxygen;GO:0016020,cellular_component,membrane;GO:0046872,molecular_function,metal ion binding;GO:0004497,molecular_function,monooxygenase activity;GO:0016491,molecular_function,oxidoreductase activity;GO:0005506,molecular_function,iron ion binding;GO:0055114,biological_proc…
TraesCSU02G167800	-1.52087	0.0277273	GO:0004672,molecular_function,protein kinase activity;GO:0016301,molecular_function,kinase activity;GO:0006468,biological_process,protein phosphorylation;GO:0005524,molecular_function,ATP binding;GO:0016310,biological_process,phosphorylation
TraesCSU02G175000	1.14449	0.0126648	GO:0016798,molecular_function,hydrolase activity, acting on glycosyl bonds;GO:0042546,biological_process,cell wall biogenesis;GO:0016762,molecular_function,xyloglucan:xyloglucosyl transferase activity;GO:0005975,biological_process,carbohydrate metabolic process;GO:0005618,cellular_component,cell wall;GO:0071555,biological_process,cell wall organization;GO:0016740,molecular_function,transferase ac…
TraesCSU02G176900	1.19115	0.0163449	GO:0016705,molecular_function,oxidoreductase activity, acting on paired donors, with incorporation or reduction of molecular oxygen;GO:0016020,cellular_component,membrane;GO:0046872,molecular_function,metal ion binding;GO:0004497,molecular_function,monooxygenase activity;GO:0016491,molecular_function,oxidoreductase activity;GO:0005506,molecular_function,iron ion binding;GO:0055114,biological_proc…
TraesCSU02G200800	-1.88792	0.00392224	GO:0048046,cellular_component,apoplast;GO:0005576,cellular_component,extracellular region
TraesCSU02G206200	-1.2547	0.0264168	GO:0030247,molecular_function,polysaccharide binding
TraesCSU02G252800	-2.29731	0.013812	GO:0009055,molecular_function,electron transfer activity;GO:0022900,biological_process,electron transport chain
TraesCS2B02G536600	-2.44821	0.0285699	GO:0030247,molecular_function,polysaccharide binding;GO:0005509,molecular_function,calcium ion binding;GO:0004672,molecular_function,protein kinase activity;GO:0016020,cellular_component,membrane;GO:0006468,biological_process,protein phosphorylation;GO:0005524,molecular_function,ATP binding;GO:0016021,cellular_component,integral component of membrane
TraesCS5A02G070300	4.15071	0.00599956	-
TraesCS6B02G073200	-1.62301	0.00357419	GO:0030247,molecular_function,polysaccharide binding;GO:0005509,molecular_function,calcium ion binding;GO:0004672,molecular_function,protein kinase activity;GO:0016020,cellular_component,membrane;GO:0006468,biological_process,protein phosphorylation;GO:0005524,molecular_function,ATP binding;GO:0016021,cellular_component,integral component of membrane

## Sheet: DEGs in GM+Cd10 vs Cd10
Geneid	logFC(GM+Cd10 vs Cd10)	PValue	GO(GO_term,class,description)
TraesCS1A02G012600	-1.17653	0.0227227	-
TraesCS1A02G024600	-1.18098	0.00590786	-
TraesCS1A02G025600	1.01185	0.0249365	GO:0043531,molecular_function,ADP binding
TraesCS1A02G029800	-1.06678	0.0198499	-
TraesCS1A02G068100	-1.30119	0.000415738	-
TraesCS1A02G099200	1.25311	0.0111819	GO:0016021,cellular_component,integral component of membrane;GO:0016020,cellular_component,membrane
TraesCS1A02G105800	2.50033	0.0200713	GO:0016788,molecular_function,hydrolase activity, acting on ester bonds;GO:0016021,cellular_component,integral component of membrane;GO:0016020,cellular_component,membrane
TraesCS1A02G107500	1.97134	0.0115692	-
TraesCS1A02G110000	-2.49643	0.0268838	GO:0006468,biological_process,protein phosphorylation;GO:0005524,molecular_function,ATP binding;GO:0004672,molecular_function,protein kinase activity
TraesCS1A02G116900	-1.21102	0.0280445	-
TraesCS1A02G149700	1.49573	0.0224717	GO:0004672,molecular_function,protein kinase activity;GO:0016020,cellular_component,membrane;GO:0006468,biological_process,protein phosphorylation;GO:0000166,molecular_function,nucleotide binding;GO:0005524,molecular_function,ATP binding;GO:0016021,cellular_component,integral component of membrane
TraesCS1A02G169500	-1.05032	0.0157535	-
TraesCS1A02G201400	-1.07432	0.00152464	-
TraesCS1A02G202000	-1.69008	0.022167	GO:0006952,biological_process,defense response;GO:0005516,molecular_function,calmodulin binding;GO:0009607,biological_process,response to biotic stimulus;GO:0016021,cellular_component,integral component of membrane;GO:0016020,cellular_component,membrane
TraesCS1A02G203200	-1.18155	0.00752735	GO:0005576,cellular_component,extracellular region
TraesCS1A02G207900	1.07421	0.0182252	-
TraesCS1A02G209100	1.19618	0.0397416	GO:0006560,biological_process,proline metabolic process;GO:0055114,biological_process,oxidation-reduction process;GO:0016491,molecular_function,oxidoreductase activity;GO:0006562,biological_process,proline catabolic process;GO:0004657,molecular_function,proline dehydrogenase activity
TraesCS1A02G212000	-1.97961	0.010234	GO:0005576,cellular_component,extracellular region;GO:0019953,biological_process,sexual reproduction
TraesCS1A02G215500	-1.07023	0.0340755	GO:0016798,molecular_function,hydrolase activity, acting on glycosyl bonds;GO:0005975,biological_process,carbohydrate metabolic process;GO:0016787,molecular_function,hydrolase activity;GO:0000272,biological_process,polysaccharide catabolic process;GO:0102229,molecular_function,amylopectin maltohydrolase activity;GO:0008152,biological_process,metabolic process;GO:0016161,molecular_function,beta-am…
TraesCS1A02G218100	-2.18858	0.0190146	GO:0006355,biological_process,regulation of transcription, DNA-templated;GO:0003700,molecular_function,DNA binding transcription factor activity;GO:0003677,molecular_function,DNA binding;GO:0006351,biological_process,transcription, DNA-templated;GO:0005634,cellular_component,nucleus
TraesCS1A02G239500	1.40741	0.0097358	GO:0048544,biological_process,recognition of pollen;GO:0004672,molecular_function,protein kinase activity;GO:0016020,cellular_component,membrane;GO:0006468,biological_process,protein phosphorylation;GO:0005524,molecular_function,ATP binding;GO:0016021,cellular_component,integral component of membrane
TraesCS1A02G255800	-1.19257	0.0387174	GO:0003824,molecular_function,catalytic activity;GO:0008661,molecular_function,1-deoxy-D-xylulose-5-phosphate synthase activity;GO:0016114,biological_process,terpenoid biosynthetic process;GO:0008152,biological_process,metabolic process
TraesCS1A02G265700	1.19737	0.00567759	GO:0010951,biological_process,negative regulation of endopeptidase activity;GO:0004867,molecular_function,serine-type endopeptidase inhibitor activity;GO:0005576,cellular_component,extracellular region
TraesCS1A02G270800	2.58359	0.016696	GO:0005524,molecular_function,ATP binding;GO:0006468,biological_process,protein phosphorylation;GO:0000166,molecular_function,nucleotide binding;GO:0004674,molecular_function,protein serine/threonine kinase activity;GO:0004672,molecular_function,protein kinase activity
TraesCS1A02G270900	1.61827	0.00536234	GO:0016021,cellular_component,integral component of membrane;GO:0016020,cellular_component,membrane
TraesCS1A02G289900	1.52751	0.016615	-
TraesCS1A02G290100	1.26608	9.6801e-05	-
TraesCS1A02G302400	1.01121	0.00161911	-
TraesCS1A02G331500	-1.32169	0.0310488	-
TraesCS1A02G334900	-1.34373	0.00956548	GO:0009725,biological_process,response to hormone;GO:0003677,molecular_function,DNA binding;GO:0009734,biological_process,auxin-activated signaling pathway;GO:0006355,biological_process,regulation of transcription, DNA-templated;GO:0006351,biological_process,transcription, DNA-templated;GO:0005634,cellular_component,nucleus
TraesCS1A02G339700	-1.53049	0.00111253	-
TraesCS1A02G415700	1.08696	0.0309675	GO:0055085,biological_process,transmembrane transport;GO:0016021,cellular_component,integral component of membrane;GO:0016020,cellular_component,membrane
TraesCS1A02G433100	-1.55707	0.0388124	GO:0006468,biological_process,protein phosphorylation;GO:0004672,molecular_function,protein kinase activity;GO:0005524,molecular_function,ATP binding
TraesCS1B02G036900	-1.26554	0.00971547	-
TraesCS1B02G056500	1.16854	0.027917	-
TraesCS1B02G084700	-1.27131	0.0430904	GO:0016668,molecular_function,oxidoreductase activity, acting on a sulfur group of donors, NAD(P) as acceptor;GO:0022900,biological_process,electron transport chain;GO:0045454,biological_process,cell redox homeostasis;GO:0004148,molecular_function,dihydrolipoyl dehydrogenase activity;GO:0050660,molecular_function,flavin adenine dinucleotide binding;GO:0005623,cellular_component,cell;GO:0009055,mo…
TraesCS1B02G097200	-1.08659	0.0446317	GO:0016740,molecular_function,transferase activity
TraesCS1B02G109400	-2.74617	0.025608	GO:0006468,biological_process,protein phosphorylation;GO:0005524,molecular_function,ATP binding;GO:0004672,molecular_function,protein kinase activity
TraesCS1B02G116100	-1.11088	0.0375268	GO:0044030,biological_process,regulation of DNA methylation;GO:1901535,biological_process,regulation of DNA demethylation;GO:0016573,biological_process,histone acetylation
TraesCS1B02G122800	-1.91959	0.0266227	GO:0009698,biological_process,phenylpropanoid metabolic process;GO:0045548,molecular_function,phenylalanine ammonia-lyase activity;GO:0006559,biological_process,L-phenylalanine catabolic process;GO:0003824,molecular_function,catalytic activity;GO:0005737,cellular_component,cytoplasm;GO:0009800,biological_process,cinnamic acid biosynthetic process;GO:0016841,molecular_function,ammonia-lyase activi…
TraesCS1B02G125800	1.2697	0.0094252	-
TraesCS1B02G141000	-3.24874	0.0373601	-
TraesCS1B02G167700	1.18586	0.0180541	GO:0004672,molecular_function,protein kinase activity;GO:0016020,cellular_component,membrane;GO:0006468,biological_process,protein phosphorylation;GO:0000166,molecular_function,nucleotide binding;GO:0005524,molecular_function,ATP binding;GO:0016021,cellular_component,integral component of membrane
TraesCS1B02G201100	1.55596	0.043301	-
TraesCS1B02G225700	-1.96927	0.0245002	GO:0019953,biological_process,sexual reproduction;GO:0005576,cellular_component,extracellular region
TraesCS1B02G226000	-3.08444	0.0129202	GO:0005576,cellular_component,extracellular region;GO:0019953,biological_process,sexual reproduction
TraesCS1B02G229000	-1.06705	0.00476052	GO:0016798,molecular_function,hydrolase activity, acting on glycosyl bonds;GO:0005975,biological_process,carbohydrate metabolic process;GO:0016787,molecular_function,hydrolase activity;GO:0000272,biological_process,polysaccharide catabolic process;GO:0102229,molecular_function,amylopectin maltohydrolase activity;GO:0008152,biological_process,metabolic process;GO:0016161,molecular_function,beta-am…
TraesCS1B02G231500	-2.59466	0.00518042	GO:0006355,biological_process,regulation of transcription, DNA-templated;GO:0003700,molecular_function,DNA binding transcription factor activity;GO:0003677,molecular_function,DNA binding;GO:0006351,biological_process,transcription, DNA-templated;GO:0005634,cellular_component,nucleus
TraesCS1B02G253600	1.35616	0.0279573	GO:0016705,molecular_function,oxidoreductase activity, acting on paired donors, with incorporation or reduction of molecular oxygen;GO:0046872,molecular_function,metal ion binding;GO:0004497,molecular_function,monooxygenase activity;GO:0016491,molecular_function,oxidoreductase activity;GO:0005506,molecular_function,iron ion binding;GO:0055114,biological_process,oxidation-reduction process;GO:0020…
TraesCS1B02G255700	-1.9192	0.031294	GO:0019210,molecular_function,kinase inhibitor activity;GO:0009741,biological_process,response to brassinosteroid;GO:0042326,biological_process,negative regulation of phosphorylation;GO:0009536,cellular_component,plastid;GO:0005886,cellular_component,plasma membrane;GO:0005829,cellular_component,cytosol
TraesCS1B02G262300	1.09182	0.0264668	GO:0043531,molecular_function,ADP binding
TraesCS1B02G266500	-1.16609	0.0477165	GO:0008661,molecular_function,1-deoxy-D-xylulose-5-phosphate synthase activity;GO:0003824,molecular_function,catalytic activity;GO:0016114,biological_process,terpenoid biosynthetic process;GO:0008152,biological_process,metabolic process
TraesCS1B02G275600	-1.08268	0.00346882	-
TraesCS1B02G281100	1.81377	0.0156247	GO:0005524,molecular_function,ATP binding;GO:0006468,biological_process,protein phosphorylation;GO:0000166,molecular_function,nucleotide binding;GO:0004672,molecular_function,protein kinase activity;GO:0004674,molecular_function,protein serine/threonine kinase activity
TraesCS1B02G281200	2.06908	0.0118276	GO:0016021,cellular_component,integral component of membrane;GO:0016020,cellular_component,membrane
TraesCS1B02G299500	1.35073	0.0227163	-
TraesCS1B02G299600	1.30769	0.0223323	-
TraesCS1B02G310100	-1.67581	0.00985796	GO:0010200,biological_process,response to chitin;GO:0016567,biological_process,protein ubiquitination;GO:0004842,molecular_function,ubiquitin-protein transferase activity;GO:0016740,molecular_function,transferase activity
TraesCS1B02G337400	1.81999	0.0425155	-
TraesCS1B02G352000	-1.4584	0.0110024	-
TraesCS1B02G371900	1.16577	0.0459166	GO:0016705,molecular_function,oxidoreductase activity, acting on paired donors, with incorporation or reduction of molecular oxygen;GO:0005506,molecular_function,iron ion binding;GO:0016020,cellular_component,membrane;GO:0055114,biological_process,oxidation-reduction process;GO:0020037,molecular_function,heme binding;GO:0016021,cellular_component,integral component of membrane
TraesCS1B02G382100	-1.13963	0.00844671	-
TraesCS1B02G389600	3.5162	0.0357518	GO:0048544,biological_process,recognition of pollen;GO:0016021,cellular_component,integral component of membrane;GO:0016020,cellular_component,membrane
TraesCS1B02G397200	-1.18296	0.0427198	-
TraesCS1B02G397500	-2.82021	0.00329557	-
TraesCS1B02G397800	-1.0315	0.0250168	-
TraesCS1B02G403900	-1.99237	0.00198113	-
TraesCS1B02G409700	1.85867	0.00819294	-
TraesCS1B02G410400	1.8685	0.0484121	GO:0005886,cellular_component,plasma membrane;GO:0016021,cellular_component,integral component of membrane;GO:0016020,cellular_component,membrane
TraesCS1B02G440300	-1.41078	0.0257048	GO:0003677,molecular_function,DNA binding;GO:0043565,molecular_function,sequence-specific DNA binding;GO:0003700,molecular_function,DNA binding transcription factor activity;GO:0006355,biological_process,regulation of transcription, DNA-templated;GO:0006351,biological_process,transcription, DNA-templated;GO:0005634,cellular_component,nucleus
TraesCS1B02G441300	1.54496	0.0467898	GO:0006355,biological_process,regulation of transcription, DNA-templated;GO:0003700,molecular_function,DNA binding transcription factor activity;GO:0003677,molecular_function,DNA binding;GO:0005634,cellular_component,nucleus;GO:0006351,biological_process,transcription, DNA-templated
TraesCS1B02G447800	-1.00636	0.024969	-
TraesCS1B02G460500	-1.01092	0.010076	-
TraesCS1B02G475700	-1.30325	0.032115	GO:0016787,molecular_function,hydrolase activity;GO:0004721,molecular_function,phosphoprotein phosphatase activity;GO:0043169,molecular_function,cation binding;GO:0003824,molecular_function,catalytic activity;GO:0046872,molecular_function,metal ion binding;GO:0006470,biological_process,protein dephosphorylation;GO:0004722,molecular_function,protein serine/threonine phosphatase activity
TraesCS1D02G091600	-2.40379	0.0178086	GO:0006468,biological_process,protein phosphorylation;GO:0005524,molecular_function,ATP binding;GO:0004672,molecular_function,protein kinase activity
TraesCS1D02G103500	-1.97474	0.0210104	GO:0003824,molecular_function,catalytic activity;GO:0005737,cellular_component,cytoplasm;GO:0009698,biological_process,phenylpropanoid metabolic process;GO:0006559,biological_process,L-phenylalanine catabolic process;GO:0045548,molecular_function,phenylalanine ammonia-lyase activity;GO:0009800,biological_process,cinnamic acid biosynthetic process;GO:0016841,molecular_function,ammonia-lyase activi…
TraesCS1D02G106700	1.72961	0.00275164	GO:0016021,cellular_component,integral component of membrane;GO:0016020,cellular_component,membrane
TraesCS1D02G109200	1.75737	0.00868762	GO:0016788,molecular_function,hydrolase activity, acting on ester bonds;GO:0016021,cellular_component,integral component of membrane;GO:0016020,cellular_component,membrane
TraesCS1D02G111600	1.62656	0.0209755	-
TraesCS1D02G118000	-1.81122	0.0290251	-
TraesCS1D02G118500	-1.12585	0.00487317	-
TraesCS1D02G120000	1.01434	0.0185826	GO:0016747,molecular_function,transferase activity, transferring acyl groups other than amino-acyl groups
TraesCS1D02G146300	-1.23416	0.0390068	-
TraesCS1D02G146900	1.10323	0.014488	GO:0004672,molecular_function,protein kinase activity;GO:0016020,cellular_component,membrane;GO:0006468,biological_process,protein phosphorylation;GO:0000166,molecular_function,nucleotide binding;GO:0005524,molecular_function,ATP binding;GO:0016021,cellular_component,integral component of membrane
TraesCS1D02G204800	-0.998304	0.0129068	-
TraesCS1D02G218000	-1.24263	0.00136391	GO:0016798,molecular_function,hydrolase activity, acting on glycosyl bonds;GO:0005975,biological_process,carbohydrate metabolic process;GO:0016787,molecular_function,hydrolase activity;GO:0000272,biological_process,polysaccharide catabolic process;GO:0102229,molecular_function,amylopectin maltohydrolase activity;GO:0008152,biological_process,metabolic process;GO:0016161,molecular_function,beta-am…
TraesCS1D02G232200	-1.15192	0.0113802	-
TraesCS1D02G247700	-1.26915	0.0415425	-
TraesCS1D02G255100	-1.17447	0.0374231	GO:0003824,molecular_function,catalytic activity;GO:0008661,molecular_function,1-deoxy-D-xylulose-5-phosphate synthase activity;GO:0016114,biological_process,terpenoid biosynthetic process;GO:0008152,biological_process,metabolic process
TraesCS1D02G268900	1.1659	0.0287713	GO:0003677,molecular_function,DNA binding
TraesCS1D02G269500	1.39788	0.00332793	GO:0022857,molecular_function,transmembrane transporter activity;GO:0055085,biological_process,transmembrane transport;GO:0006857,biological_process,oligopeptide transport;GO:0016020,cellular_component,membrane;GO:0005215,molecular_function,transporter activity;GO:0016021,cellular_component,integral component of membrane
TraesCS1D02G271100	2.06631	0.0116133	GO:0016021,cellular_component,integral component of membrane;GO:0016020,cellular_component,membrane
TraesCS1D02G288800	0.999017	0.00174778	-
TraesCS1D02G341700	-1.52454	0.0205657	-
TraesCS1D02G348400	1.30144	0.022149	GO:0043531,molecular_function,ADP binding
TraesCS1D02G359100	1.61378	0.0325689	GO:0016705,molecular_function,oxidoreductase activity, acting on paired donors, with incorporation or reduction of molecular oxygen;GO:0020037,molecular_function,heme binding;GO:0005506,molecular_function,iron ion binding;GO:0055114,biological_process,oxidation-reduction process
TraesCS1D02G360800	-1.04415	0.0245998	-
TraesCS1D02G384000	-1.91164	0.00478262	-
TraesCS1D02G384300	-1.66283	0.0086725	-
TraesCS1D02G389100	-2.24085	0.0145506	-
TraesCS2A02G010000	-1.09819	0.0332246	-
TraesCS2A02G061000	1.01196	0.00819489	GO:0016192,biological_process,vesicle-mediated transport;GO:0006904,biological_process,vesicle docking involved in exocytosis
TraesCS2A02G068000	1.46833	0.0122783	GO:0016021,cellular_component,integral component of membrane;GO:0016020,cellular_component,membrane
TraesCS2A02G095200	1.15514	0.0190893	-
TraesCS2A02G114700	1.53468	0.0325552	-
TraesCS2A02G128200	1.00577	0.0473321	GO:0016758,molecular_function,transferase activity, transferring hexosyl groups;GO:0016740,molecular_function,transferase activity;GO:0008152,biological_process,metabolic process
TraesCS2A02G136600	1.45058	0.0250772	-
TraesCS2A02G156400	-1.59166	0.0013456	GO:0005509,molecular_function,calcium ion binding;GO:0016021,cellular_component,integral component of membrane;GO:0016020,cellular_component,membrane
TraesCS2A02G161500	-1.91137	0.0175785	GO:0003677,molecular_function,DNA binding;GO:0043565,molecular_function,sequence-specific DNA binding;GO:0003700,molecular_function,DNA binding transcription factor activity;GO:0006355,biological_process,regulation of transcription, DNA-templated;GO:0006351,biological_process,transcription, DNA-templated;GO:0005634,cellular_component,nucleus
TraesCS2A02G167300	-1.08355	0.0352084	GO:0016021,cellular_component,integral component of membrane;GO:0016020,cellular_component,membrane
TraesCS2A02G183800	-1.05561	0.00471508	GO:0003676,molecular_function,nucleic acid binding
TraesCS2A02G196400	-1.89476	0.0129582	GO:0009698,biological_process,phenylpropanoid metabolic process;GO:0005737,cellular_component,cytoplasm;GO:0003824,molecular_function,catalytic activity;GO:0006559,biological_process,L-phenylalanine catabolic process;GO:0045548,molecular_function,phenylalanine ammonia-lyase activity;GO:0009800,biological_process,cinnamic acid biosynthetic process;GO:0016841,molecular_function,ammonia-lyase activi…
TraesCS2A02G196700	-1.55002	0.0460591	GO:0009698,biological_process,phenylpropanoid metabolic process;GO:0045548,molecular_function,phenylalanine ammonia-lyase activity;GO:0006559,biological_process,L-phenylalanine catabolic process;GO:0003824,molecular_function,catalytic activity;GO:0005737,cellular_component,cytoplasm;GO:0009800,biological_process,cinnamic acid biosynthetic process;GO:0016841,molecular_function,ammonia-lyase activi…
TraesCS2A02G200300	1.07576	0.0273436	GO:0006468,biological_process,protein phosphorylation;GO:0004672,molecular_function,protein kinase activity;GO:0005524,molecular_function,ATP binding
TraesCS2A02G209700	-2.33192	0.0407301	GO:0016021,cellular_component,integral component of membrane;GO:0016020,cellular_component,membrane
TraesCS2A02G215900	1.24158	0.0169089	GO:0005524,molecular_function,ATP binding;GO:0006468,biological_process,protein phosphorylation;GO:0004672,molecular_function,protein kinase activity;GO:0016021,cellular_component,integral component of membrane;GO:0016020,cellular_component,membrane
TraesCS2A02G222500	-1.30875	0.00221332	-
[truncated: 537 more rows]

## Sheet: DEGs in Cd10 vs CK
Geneid	logFC(Cd10 vs CK)	PValue	GO(GO_term,class,description)
[truncated: 2,942 more rows]

## Sheet: GO of up-DEGs in GM vs CK 
Term	Ontology	ID	Input_number	Background_number	Rich_factor	P_Value	FDR	Input	Hyperlink
[truncated: 92 more rows]

[truncated: 1 more sheets: KEGG of up-DEGs in GM vs CK]
